# Supplementary material for: [3 + 2] Cycloadditions of Tertiary Amine N‑Oxides and Azoarenes as a Route to Substituted 1,2,4-Triazolidines
Source: ACS Org Inorg Au. 2025 Dec 5;6(1):119–29. doi: 10.1021/acsorginorgau.5c00098 (PMC12879182; doi:10.1021/acsorginorgau.5c00098)
Supplement: Supplementary file 1 [file gg5c00098_si_001.zip]

Archive with 1,954 entries (1,683 files):
- FID for Publication/
- FID for Publication/2o (E)-1,2-bis(3-fluoro-4-methoxyphenyl)diazene/
- FID for Publication/2o (E)-1,2-bis(3-fluoro-4-methoxyphenyl)diazene/2o_1H/
- FID for Publication/2o (E)-1,2-bis(3-fluoro-4-methoxyphenyl)diazene/2o_1H/acqu
- FID for Publication/2o (E)-1,2-bis(3-fluoro-4-methoxyphenyl)diazene/2o_1H/acqus
- FID for Publication/2o (E)-1,2-bis(3-fluoro-4-methoxyphenyl)diazene/2o_1H/audita.txt
- FID for Publication/2o (E)-1,2-bis(3-fluoro-4-methoxyphenyl)diazene/2o_1H/fid
- FID for Publication/2o (E)-1,2-bis(3-fluoro-4-methoxyphenyl)diazene/2o_1H/format.temp
- FID for Publication/2o (E)-1,2-bis(3-fluoro-4-methoxyphenyl)diazene/2o_1H/pulseprogram
- FID for Publication/2o (E)-1,2-bis(3-fluoro-4-methoxyphenyl)diazene/2o_1H/scon2
- FID for Publication/2o (E)-1,2-bis(3-fluoro-4-methoxyphenyl)diazene/2o_1H/shimvalues
- FID for Publication/2o (E)-1,2-bis(3-fluoro-4-methoxyphenyl)diazene/2o_1H/specpar
- FID for Publication/2o (E)-1,2-bis(3-fluoro-4-methoxyphenyl)diazene/2o_1H/uxnmr.info
- FID for Publication/2o (E)-1,2-bis(3-fluoro-4-methoxyphenyl)diazene/2o_1H/uxnmr.par
- FID for Publication/2o (E)-1,2-bis(3-fluoro-4-methoxyphenyl)diazene/2o_1H/pdata/
- FID for Publication/2o (E)-1,2-bis(3-fluoro-4-methoxyphenyl)diazene/2o_1H/pdata/1/
- FID for Publication/2o (E)-1,2-bis(3-fluoro-4-methoxyphenyl)diazene/2o_1H/pdata/1/1i
- FID for Publication/2o (E)-1,2-bis(3-fluoro-4-methoxyphenyl)diazene/2o_1H/pdata/1/1r
- FID for Publication/2o (E)-1,2-bis(3-fluoro-4-methoxyphenyl)diazene/2o_1H/pdata/1/auditp.txt
- FID for Publication/2o (E)-1,2-bis(3-fluoro-4-methoxyphenyl)diazene/2o_1H/pdata/1/outd
- FID for Publication/2o (E)-1,2-bis(3-fluoro-4-methoxyphenyl)diazene/2o_1H/pdata/1/proc
- FID for Publication/2o (E)-1,2-bis(3-fluoro-4-methoxyphenyl)diazene/2o_1H/pdata/1/procs
- FID for Publication/2o (E)-1,2-bis(3-fluoro-4-methoxyphenyl)diazene/2o_1H/pdata/1/thumb.png
- FID for Publication/2o (E)-1,2-bis(3-fluoro-4-methoxyphenyl)diazene/2o_1H/pdata/1/title
- FID for Publication/2o (E)-1,2-bis(3-fluoro-4-methoxyphenyl)diazene/2o_13C/
- FID for Publication/2o (E)-1,2-bis(3-fluoro-4-methoxyphenyl)diazene/2o_13C/acqu
- FID for Publication/2o (E)-1,2-bis(3-fluoro-4-methoxyphenyl)diazene/2o_13C/acqus
- FID for Publication/2o (E)-1,2-bis(3-fluoro-4-methoxyphenyl)diazene/2o_13C/audita.txt
- FID for Publication/2o (E)-1,2-bis(3-fluoro-4-methoxyphenyl)diazene/2o_13C/cpdprg2
- FID for Publication/2o (E)-1,2-bis(3-fluoro-4-methoxyphenyl)diazene/2o_13C/fid
- FID for Publication/2o (E)-1,2-bis(3-fluoro-4-methoxyphenyl)diazene/2o_13C/format.temp
- FID for Publication/2o (E)-1,2-bis(3-fluoro-4-methoxyphenyl)diazene/2o_13C/pulseprogram
- FID for Publication/2o (E)-1,2-bis(3-fluoro-4-methoxyphenyl)diazene/2o_13C/scon2
- FID for Publication/2o (E)-1,2-bis(3-fluoro-4-methoxyphenyl)diazene/2o_13C/shimvalues
- FID for Publication/2o (E)-1,2-bis(3-fluoro-4-methoxyphenyl)diazene/2o_13C/specpar
- FID for Publication/2o (E)-1,2-bis(3-fluoro-4-methoxyphenyl)diazene/2o_13C/uxnmr.info
- FID for Publication/2o (E)-1,2-bis(3-fluoro-4-methoxyphenyl)diazene/2o_13C/uxnmr.par
- FID for Publication/2o (E)-1,2-bis(3-fluoro-4-methoxyphenyl)diazene/2o_13C/pdata/
- FID for Publication/2o (E)-1,2-bis(3-fluoro-4-methoxyphenyl)diazene/2o_13C/pdata/1/
- FID for Publication/2o (E)-1,2-bis(3-fluoro-4-methoxyphenyl)diazene/2o_13C/pdata/1/1i
- FID for Publication/2o (E)-1,2-bis(3-fluoro-4-methoxyphenyl)diazene/2o_13C/pdata/1/1r
- FID for Publication/2o (E)-1,2-bis(3-fluoro-4-methoxyphenyl)diazene/2o_13C/pdata/1/auditp.txt
- FID for Publication/2o (E)-1,2-bis(3-fluoro-4-methoxyphenyl)diazene/2o_13C/pdata/1/outd
- FID for Publication/2o (E)-1,2-bis(3-fluoro-4-methoxyphenyl)diazene/2o_13C/pdata/1/proc
- FID for Publication/2o (E)-1,2-bis(3-fluoro-4-methoxyphenyl)diazene/2o_13C/pdata/1/procs
- FID for Publication/2o (E)-1,2-bis(3-fluoro-4-methoxyphenyl)diazene/2o_13C/pdata/1/thumb.png
- FID for Publication/2o (E)-1,2-bis(3-fluoro-4-methoxyphenyl)diazene/2o_13C/pdata/1/title
- FID for Publication/2ab (E)-4-methyl-7-(phenyldiazenyl)-2H-chromen-2-one/
- FID for Publication/2ab (E)-4-methyl-7-(phenyldiazenyl)-2H-chromen-2-one/2ab_1H/
- FID for Publication/2ab (E)-4-methyl-7-(phenyldiazenyl)-2H-chromen-2-one/2ab_1H/acqu
- FID for Publication/2ab (E)-4-methyl-7-(phenyldiazenyl)-2H-chromen-2-one/2ab_1H/acqus
- FID for Publication/2ab (E)-4-methyl-7-(phenyldiazenyl)-2H-chromen-2-one/2ab_1H/audita.txt
- FID for Publication/2ab (E)-4-methyl-7-(phenyldiazenyl)-2H-chromen-2-one/2ab_1H/fid
- FID for Publication/2ab (E)-4-methyl-7-(phenyldiazenyl)-2H-chromen-2-one/2ab_1H/format.temp
- FID for Publication/2ab (E)-4-methyl-7-(phenyldiazenyl)-2H-chromen-2-one/2ab_1H/pulseprogram
- FID for Publication/2ab (E)-4-methyl-7-(phenyldiazenyl)-2H-chromen-2-one/2ab_1H/scon2
- FID for Publication/2ab (E)-4-methyl-7-(phenyldiazenyl)-2H-chromen-2-one/2ab_1H/shimvalues
- FID for Publication/2ab (E)-4-methyl-7-(phenyldiazenyl)-2H-chromen-2-one/2ab_1H/specpar
- FID for Publication/2ab (E)-4-methyl-7-(phenyldiazenyl)-2H-chromen-2-one/2ab_1H/uxnmr.info
- FID for Publication/2ab (E)-4-methyl-7-(phenyldiazenyl)-2H-chromen-2-one/2ab_1H/uxnmr.par
- FID for Publication/2ab (E)-4-methyl-7-(phenyldiazenyl)-2H-chromen-2-one/2ab_1H/pdata/
- FID for Publication/2ab (E)-4-methyl-7-(phenyldiazenyl)-2H-chromen-2-one/2ab_1H/pdata/1/
- FID for Publication/2ab (E)-4-methyl-7-(phenyldiazenyl)-2H-chromen-2-one/2ab_1H/pdata/1/1i
- FID for Publication/2ab (E)-4-methyl-7-(phenyldiazenyl)-2H-chromen-2-one/2ab_1H/pdata/1/1r
- FID for Publication/2ab (E)-4-methyl-7-(phenyldiazenyl)-2H-chromen-2-one/2ab_1H/pdata/1/assocs
- FID for Publication/2ab (E)-4-methyl-7-(phenyldiazenyl)-2H-chromen-2-one/2ab_1H/pdata/1/auditp.txt
- FID for Publication/2ab (E)-4-methyl-7-(phenyldiazenyl)-2H-chromen-2-one/2ab_1H/pdata/1/outd
- FID for Publication/2ab (E)-4-methyl-7-(phenyldiazenyl)-2H-chromen-2-one/2ab_1H/pdata/1/proc
- FID for Publication/2ab (E)-4-methyl-7-(phenyldiazenyl)-2H-chromen-2-one/2ab_1H/pdata/1/procs
- FID for Publication/2ab (E)-4-methyl-7-(phenyldiazenyl)-2H-chromen-2-one/2ab_1H/pdata/1/thumb.png
- FID for Publication/2ab (E)-4-methyl-7-(phenyldiazenyl)-2H-chromen-2-one/2ab_1H/pdata/1/title
- FID for Publication/2ab (E)-4-methyl-7-(phenyldiazenyl)-2H-chromen-2-one/2ab_1H/pdata/1/intrng
- FID for Publication/2ab (E)-4-methyl-7-(phenyldiazenyl)-2H-chromen-2-one/2ab_1H/pdata/1/integrals.txt
- FID for Publication/2ab (E)-4-methyl-7-(phenyldiazenyl)-2H-chromen-2-one/2ab_13C/
- FID for Publication/2ab (E)-4-methyl-7-(phenyldiazenyl)-2H-chromen-2-one/2ab_13C/acqu
- FID for Publication/2ab (E)-4-methyl-7-(phenyldiazenyl)-2H-chromen-2-one/2ab_13C/acqus
- FID for Publication/2ab (E)-4-methyl-7-(phenyldiazenyl)-2H-chromen-2-one/2ab_13C/audita.txt
- FID for Publication/2ab (E)-4-methyl-7-(phenyldiazenyl)-2H-chromen-2-one/2ab_13C/cpdprg2
- FID for Publication/2ab (E)-4-methyl-7-(phenyldiazenyl)-2H-chromen-2-one/2ab_13C/fid
- FID for Publication/2ab (E)-4-methyl-7-(phenyldiazenyl)-2H-chromen-2-one/2ab_13C/format.temp
- FID for Publication/2ab (E)-4-methyl-7-(phenyldiazenyl)-2H-chromen-2-one/2ab_13C/pulseprogram
- FID for Publication/2ab (E)-4-methyl-7-(phenyldiazenyl)-2H-chromen-2-one/2ab_13C/scon2
- FID for Publication/2ab (E)-4-methyl-7-(phenyldiazenyl)-2H-chromen-2-one/2ab_13C/shimvalues
- FID for Publication/2ab (E)-4-methyl-7-(phenyldiazenyl)-2H-chromen-2-one/2ab_13C/specpar
- FID for Publication/2ab (E)-4-methyl-7-(phenyldiazenyl)-2H-chromen-2-one/2ab_13C/uxnmr.info
- FID for Publication/2ab (E)-4-methyl-7-(phenyldiazenyl)-2H-chromen-2-one/2ab_13C/uxnmr.par
- FID for Publication/2ab (E)-4-methyl-7-(phenyldiazenyl)-2H-chromen-2-one/2ab_13C/pdata/
- FID for Publication/2ab (E)-4-methyl-7-(phenyldiazenyl)-2H-chromen-2-one/2ab_13C/pdata/1/
- FID for Publication/2ab (E)-4-methyl-7-(phenyldiazenyl)-2H-chromen-2-one/2ab_13C/pdata/1/1i
- FID for Publication/2ab (E)-4-methyl-7-(phenyldiazenyl)-2H-chromen-2-one/2ab_13C/pdata/1/1r
- FID for Publication/2ab (E)-4-methyl-7-(phenyldiazenyl)-2H-chromen-2-one/2ab_13C/pdata/1/auditp.txt
- FID for Publication/2ab (E)-4-methyl-7-(phenyldiazenyl)-2H-chromen-2-one/2ab_13C/pdata/1/outd
- FID for Publication/2ab (E)-4-methyl-7-(phenyldiazenyl)-2H-chromen-2-one/2ab_13C/pdata/1/peaklist.xml
- FID for Publication/2ab (E)-4-methyl-7-(phenyldiazenyl)-2H-chromen-2-one/2ab_13C/pdata/1/proc
- FID for Publication/2ab (E)-4-methyl-7-(phenyldiazenyl)-2H-chromen-2-one/2ab_13C/pdata/1/procs
- FID for Publication/2ab (E)-4-methyl-7-(phenyldiazenyl)-2H-chromen-2-one/2ab_13C/pdata/1/thumb.png
- FID for Publication/2ab (E)-4-methyl-7-(phenyldiazenyl)-2H-chromen-2-one/2ab_13C/pdata/1/title
- FID for Publication/3a 4-methyl-1,2-diphenyl-1,2,4-triazolidine/
- FID for Publication/3a 4-methyl-1,2-diphenyl-1,2,4-triazolidine/3a_1H/
- FID for Publication/3a 4-methyl-1,2-diphenyl-1,2,4-triazolidine/3a_1H/acqu
- FID for Publication/3a 4-methyl-1,2-diphenyl-1,2,4-triazolidine/3a_1H/acqus
- FID for Publication/3a 4-methyl-1,2-diphenyl-1,2,4-triazolidine/3a_1H/audita.txt
- FID for Publication/3a 4-methyl-1,2-diphenyl-1,2,4-triazolidine/3a_1H/fid
- FID for Publication/3a 4-methyl-1,2-diphenyl-1,2,4-triazolidine/3a_1H/format.temp
- FID for Publication/3a 4-methyl-1,2-diphenyl-1,2,4-triazolidine/3a_1H/pulseprogram
- FID for Publication/3a 4-methyl-1,2-diphenyl-1,2,4-triazolidine/3a_1H/scon2
- FID for Publication/3a 4-methyl-1,2-diphenyl-1,2,4-triazolidine/3a_1H/shimvalues
- FID for Publication/3a 4-methyl-1,2-diphenyl-1,2,4-triazolidine/3a_1H/specpar
- FID for Publication/3a 4-methyl-1,2-diphenyl-1,2,4-triazolidine/3a_1H/uxnmr.info
- FID for Publication/3a 4-methyl-1,2-diphenyl-1,2,4-triazolidine/3a_1H/uxnmr.par
- FID for Publication/3a 4-methyl-1,2-diphenyl-1,2,4-triazolidine/3a_1H/pdata/
- FID for Publication/3a 4-methyl-1,2-diphenyl-1,2,4-triazolidine/3a_1H/pdata/1/
- FID for Publication/3a 4-methyl-1,2-diphenyl-1,2,4-triazolidine/3a_1H/pdata/1/1i
- FID for Publication/3a 4-methyl-1,2-diphenyl-1,2,4-triazolidine/3a_1H/pdata/1/1r
- FID for Publication/3a 4-methyl-1,2-diphenyl-1,2,4-triazolidine/3a_1H/pdata/1/auditp.txt
- FID for Publication/3a 4-methyl-1,2-diphenyl-1,2,4-triazolidine/3a_1H/pdata/1/outd
- FID for Publication/3a 4-methyl-1,2-diphenyl-1,2,4-triazolidine/3a_1H/pdata/1/proc
- FID for Publication/3a 4-methyl-1,2-diphenyl-1,2,4-triazolidine/3a_1H/pdata/1/procs
- FID for Publication/3a 4-methyl-1,2-diphenyl-1,2,4-triazolidine/3a_1H/pdata/1/thumb.png
- FID for Publication/3a 4-methyl-1,2-diphenyl-1,2,4-triazolidine/3a_1H/pdata/1/title
- FID for Publication/3a 4-methyl-1,2-diphenyl-1,2,4-triazolidine/3a_1H/pdata/1/intrng
- FID for Publication/3a 4-methyl-1,2-diphenyl-1,2,4-triazolidine/3a_1H/pdata/1/integrals.txt
- FID for Publication/3a 4-methyl-1,2-diphenyl-1,2,4-triazolidine/3a_1H/pdata/1/peaklist.xml
- FID for Publication/3a 4-methyl-1,2-diphenyl-1,2,4-triazolidine/3a_13C/
- FID for Publication/3a 4-methyl-1,2-diphenyl-1,2,4-triazolidine/3a_13C/acqu
- FID for Publication/3a 4-methyl-1,2-diphenyl-1,2,4-triazolidine/3a_13C/acqus
- FID for Publication/3a 4-methyl-1,2-diphenyl-1,2,4-triazolidine/3a_13C/audita.txt
- FID for Publication/3a 4-methyl-1,2-diphenyl-1,2,4-triazolidine/3a_13C/cpdprg2
- FID for Publication/3a 4-methyl-1,2-diphenyl-1,2,4-triazolidine/3a_13C/fid
- FID for Publication/3a 4-methyl-1,2-diphenyl-1,2,4-triazolidine/3a_13C/format.temp
- FID for Publication/3a 4-methyl-1,2-diphenyl-1,2,4-triazolidine/3a_13C/fq1list
- FID for Publication/3a 4-methyl-1,2-diphenyl-1,2,4-triazolidine/3a_13C/precom.output
- FID for Publication/3a 4-methyl-1,2-diphenyl-1,2,4-triazolidine/3a_13C/preemp_default_Z856901_0033
- FID for Publication/3a 4-methyl-1,2-diphenyl-1,2,4-triazolidine/3a_13C/pulseprogram
- FID for Publication/3a 4-methyl-1,2-diphenyl-1,2,4-triazolidine/3a_13C/scon2
- FID for Publication/3a 4-methyl-1,2-diphenyl-1,2,4-triazolidine/3a_13C/shimvalues
- FID for Publication/3a 4-methyl-1,2-diphenyl-1,2,4-triazolidine/3a_13C/specpar
- FID for Publication/3a 4-methyl-1,2-diphenyl-1,2,4-triazolidine/3a_13C/stanprogram24664
- FID for Publication/3a 4-methyl-1,2-diphenyl-1,2,4-triazolidine/3a_13C/uxnmr.info
- FID for Publication/3a 4-methyl-1,2-diphenyl-1,2,4-triazolidine/3a_13C/uxnmr.par
- FID for Publication/3a 4-methyl-1,2-diphenyl-1,2,4-triazolidine/3a_13C/pdata/
- FID for Publication/3a 4-methyl-1,2-diphenyl-1,2,4-triazolidine/3a_13C/pdata/1/
- FID for Publication/3a 4-methyl-1,2-diphenyl-1,2,4-triazolidine/3a_13C/pdata/1/1i
- FID for Publication/3a 4-methyl-1,2-diphenyl-1,2,4-triazolidine/3a_13C/pdata/1/1r
- FID for Publication/3a 4-methyl-1,2-diphenyl-1,2,4-triazolidine/3a_13C/pdata/1/auditp.txt
- FID for Publication/3a 4-methyl-1,2-diphenyl-1,2,4-triazolidine/3a_13C/pdata/1/outd
- FID for Publication/3a 4-methyl-1,2-diphenyl-1,2,4-triazolidine/3a_13C/pdata/1/proc
- FID for Publication/3a 4-methyl-1,2-diphenyl-1,2,4-triazolidine/3a_13C/pdata/1/procs
- FID for Publication/3a 4-methyl-1,2-diphenyl-1,2,4-triazolidine/3a_13C/pdata/1/title
- FID for Publication/3a 4-methyl-1,2-diphenyl-1,2,4-triazolidine/3a_13C/pdata/1/peaklist.xml
- FID for Publication/3a 4-methyl-1,2-diphenyl-1,2,4-triazolidine/3a_13C/pdata/1/assocs
- FID for Publication/3a 4-methyl-1,2-diphenyl-1,2,4-triazolidine/3a_13C/pdata/1/thumb.png
- FID for Publication/3b 4-methyl-1,2-di-o-tolyl-1,2,4-triazolidine/
- FID for Publication/3b 4-methyl-1,2-di-o-tolyl-1,2,4-triazolidine/3b_13C/
- FID for Publication/3b 4-methyl-1,2-di-o-tolyl-1,2,4-triazolidine/3b_13C/acqu
- FID for Publication/3b 4-methyl-1,2-di-o-tolyl-1,2,4-triazolidine/3b_13C/acqus
- FID for Publication/3b 4-methyl-1,2-di-o-tolyl-1,2,4-triazolidine/3b_13C/audita.txt
- FID for Publication/3b 4-methyl-1,2-di-o-tolyl-1,2,4-triazolidine/3b_13C/cpdprg2
- FID for Publication/3b 4-methyl-1,2-di-o-tolyl-1,2,4-triazolidine/3b_13C/fid
- FID for Publication/3b 4-methyl-1,2-di-o-tolyl-1,2,4-triazolidine/3b_13C/format.temp
- FID for Publication/3b 4-methyl-1,2-di-o-tolyl-1,2,4-triazolidine/3b_13C/fq1list
- FID for Publication/3b 4-methyl-1,2-di-o-tolyl-1,2,4-triazolidine/3b_13C/precom.output
- FID for Publication/3b 4-methyl-1,2-di-o-tolyl-1,2,4-triazolidine/3b_13C/preemp_default_Z856901_0033
- FID for Publication/3b 4-methyl-1,2-di-o-tolyl-1,2,4-triazolidine/3b_13C/pulseprogram
- FID for Publication/3b 4-methyl-1,2-di-o-tolyl-1,2,4-triazolidine/3b_13C/scon2
- FID for Publication/3b 4-methyl-1,2-di-o-tolyl-1,2,4-triazolidine/3b_13C/shimvalues
- FID for Publication/3b 4-methyl-1,2-di-o-tolyl-1,2,4-triazolidine/3b_13C/specpar
- FID for Publication/3b 4-methyl-1,2-di-o-tolyl-1,2,4-triazolidine/3b_13C/stanprogram20564
- FID for Publication/3b 4-methyl-1,2-di-o-tolyl-1,2,4-triazolidine/3b_13C/uxnmr.info
- FID for Publication/3b 4-methyl-1,2-di-o-tolyl-1,2,4-triazolidine/3b_13C/uxnmr.par
- FID for Publication/3b 4-methyl-1,2-di-o-tolyl-1,2,4-triazolidine/3b_13C/pdata/
- FID for Publication/3b 4-methyl-1,2-di-o-tolyl-1,2,4-triazolidine/3b_13C/pdata/1/
- FID for Publication/3b 4-methyl-1,2-di-o-tolyl-1,2,4-triazolidine/3b_13C/pdata/1/1i
- FID for Publication/3b 4-methyl-1,2-di-o-tolyl-1,2,4-triazolidine/3b_13C/pdata/1/1r
- FID for Publication/3b 4-methyl-1,2-di-o-tolyl-1,2,4-triazolidine/3b_13C/pdata/1/auditp.txt
- FID for Publication/3b 4-methyl-1,2-di-o-tolyl-1,2,4-triazolidine/3b_13C/pdata/1/mol2ppm.txt
- FID for Publication/3b 4-methyl-1,2-di-o-tolyl-1,2,4-triazolidine/3b_13C/pdata/1/outd
- FID for Publication/3b 4-methyl-1,2-di-o-tolyl-1,2,4-triazolidine/3b_13C/pdata/1/proc
- FID for Publication/3b 4-methyl-1,2-di-o-tolyl-1,2,4-triazolidine/3b_13C/pdata/1/procs
- FID for Publication/3b 4-methyl-1,2-di-o-tolyl-1,2,4-triazolidine/3b_13C/pdata/1/thumb.png
- FID for Publication/3b 4-methyl-1,2-di-o-tolyl-1,2,4-triazolidine/3b_13C/pdata/1/title
- FID for Publication/3b 4-methyl-1,2-di-o-tolyl-1,2,4-triazolidine/3b_13C/pdata/1/peaklist.xml
- FID for Publication/3b 4-methyl-1,2-di-o-tolyl-1,2,4-triazolidine/3b_1H/
- FID for Publication/3b 4-methyl-1,2-di-o-tolyl-1,2,4-triazolidine/3b_1H/acqu
- FID for Publication/3b 4-methyl-1,2-di-o-tolyl-1,2,4-triazolidine/3b_1H/acqus
- FID for Publication/3b 4-methyl-1,2-di-o-tolyl-1,2,4-triazolidine/3b_1H/audita.txt
- FID for Publication/3b 4-methyl-1,2-di-o-tolyl-1,2,4-triazolidine/3b_1H/fid
- FID for Publication/3b 4-methyl-1,2-di-o-tolyl-1,2,4-triazolidine/3b_1H/format.temp
- FID for Publication/3b 4-methyl-1,2-di-o-tolyl-1,2,4-triazolidine/3b_1H/pulseprogram
- FID for Publication/3b 4-methyl-1,2-di-o-tolyl-1,2,4-triazolidine/3b_1H/scon2
- FID for Publication/3b 4-methyl-1,2-di-o-tolyl-1,2,4-triazolidine/3b_1H/shimvalues
- FID for Publication/3b 4-methyl-1,2-di-o-tolyl-1,2,4-triazolidine/3b_1H/specpar
- FID for Publication/3b 4-methyl-1,2-di-o-tolyl-1,2,4-triazolidine/3b_1H/uxnmr.info
- FID for Publication/3b 4-methyl-1,2-di-o-tolyl-1,2,4-triazolidine/3b_1H/uxnmr.par
- FID for Publication/3b 4-methyl-1,2-di-o-tolyl-1,2,4-triazolidine/3b_1H/pdata/
- FID for Publication/3b 4-methyl-1,2-di-o-tolyl-1,2,4-triazolidine/3b_1H/pdata/1/
- FID for Publication/3b 4-methyl-1,2-di-o-tolyl-1,2,4-triazolidine/3b_1H/pdata/1/1i
- FID for Publication/3b 4-methyl-1,2-di-o-tolyl-1,2,4-triazolidine/3b_1H/pdata/1/1r
- FID for Publication/3b 4-methyl-1,2-di-o-tolyl-1,2,4-triazolidine/3b_1H/pdata/1/auditp.txt
- FID for Publication/3b 4-methyl-1,2-di-o-tolyl-1,2,4-triazolidine/3b_1H/pdata/1/mol2ppm.txt
- FID for Publication/3b 4-methyl-1,2-di-o-tolyl-1,2,4-triazolidine/3b_1H/pdata/1/outd
- FID for Publication/3b 4-methyl-1,2-di-o-tolyl-1,2,4-triazolidine/3b_1H/pdata/1/proc
- FID for Publication/3b 4-methyl-1,2-di-o-tolyl-1,2,4-triazolidine/3b_1H/pdata/1/procs
- FID for Publication/3b 4-methyl-1,2-di-o-tolyl-1,2,4-triazolidine/3b_1H/pdata/1/thumb.png
- FID for Publication/3b 4-methyl-1,2-di-o-tolyl-1,2,4-triazolidine/3b_1H/pdata/1/title
- FID for Publication/3b 4-methyl-1,2-di-o-tolyl-1,2,4-triazolidine/3b_1H/pdata/1/intrng
- FID for Publication/3b 4-methyl-1,2-di-o-tolyl-1,2,4-triazolidine/3b_1H/pdata/1/integrals.txt
- FID for Publication/3b 4-methyl-1,2-di-o-tolyl-1,2,4-triazolidine/3b_1H/pdata/1/assocs
- FID for Publication/3c 4-methyl-1,2-di-m-tolyl-1,2,4-triazolidine/
- FID for Publication/3c 4-methyl-1,2-di-m-tolyl-1,2,4-triazolidine/3c_1H/
- FID for Publication/3c 4-methyl-1,2-di-m-tolyl-1,2,4-triazolidine/3c_1H/acqu
- FID for Publication/3c 4-methyl-1,2-di-m-tolyl-1,2,4-triazolidine/3c_1H/acqus
- FID for Publication/3c 4-methyl-1,2-di-m-tolyl-1,2,4-triazolidine/3c_1H/audita.txt
- FID for Publication/3c 4-methyl-1,2-di-m-tolyl-1,2,4-triazolidine/3c_1H/fid
- FID for Publication/3c 4-methyl-1,2-di-m-tolyl-1,2,4-triazolidine/3c_1H/format.temp
- FID for Publication/3c 4-methyl-1,2-di-m-tolyl-1,2,4-triazolidine/3c_1H/pulseprogram
- FID for Publication/3c 4-methyl-1,2-di-m-tolyl-1,2,4-triazolidine/3c_1H/scon2
- FID for Publication/3c 4-methyl-1,2-di-m-tolyl-1,2,4-triazolidine/3c_1H/shimvalues
- FID for Publication/3c 4-methyl-1,2-di-m-tolyl-1,2,4-triazolidine/3c_1H/specpar
- FID for Publication/3c 4-methyl-1,2-di-m-tolyl-1,2,4-triazolidine/3c_1H/uxnmr.info
- FID for Publication/3c 4-methyl-1,2-di-m-tolyl-1,2,4-triazolidine/3c_1H/uxnmr.par
- FID for Publication/3c 4-methyl-1,2-di-m-tolyl-1,2,4-triazolidine/3c_1H/pdata/
- FID for Publication/3c 4-methyl-1,2-di-m-tolyl-1,2,4-triazolidine/3c_1H/pdata/1/
- FID for Publication/3c 4-methyl-1,2-di-m-tolyl-1,2,4-triazolidine/3c_1H/pdata/1/1i
- FID for Publication/3c 4-methyl-1,2-di-m-tolyl-1,2,4-triazolidine/3c_1H/pdata/1/1r
- FID for Publication/3c 4-methyl-1,2-di-m-tolyl-1,2,4-triazolidine/3c_1H/pdata/1/auditp.txt
- FID for Publication/3c 4-methyl-1,2-di-m-tolyl-1,2,4-triazolidine/3c_1H/pdata/1/outd
- FID for Publication/3c 4-methyl-1,2-di-m-tolyl-1,2,4-triazolidine/3c_1H/pdata/1/proc
- FID for Publication/3c 4-methyl-1,2-di-m-tolyl-1,2,4-triazolidine/3c_1H/pdata/1/procs
- FID for Publication/3c 4-methyl-1,2-di-m-tolyl-1,2,4-triazolidine/3c_1H/pdata/1/thumb.png
- FID for Publication/3c 4-methyl-1,2-di-m-tolyl-1,2,4-triazolidine/3c_1H/pdata/1/title
- FID for Publication/3c 4-methyl-1,2-di-m-tolyl-1,2,4-triazolidine/3c_13C/
- FID for Publication/3c 4-methyl-1,2-di-m-tolyl-1,2,4-triazolidine/3c_13C/acqu
- FID for Publication/3c 4-methyl-1,2-di-m-tolyl-1,2,4-triazolidine/3c_13C/acqus
- FID for Publication/3c 4-methyl-1,2-di-m-tolyl-1,2,4-triazolidine/3c_13C/audita.txt
- FID for Publication/3c 4-methyl-1,2-di-m-tolyl-1,2,4-triazolidine/3c_13C/cpdprg2
- FID for Publication/3c 4-methyl-1,2-di-m-tolyl-1,2,4-triazolidine/3c_13C/fid
- FID for Publication/3c 4-methyl-1,2-di-m-tolyl-1,2,4-triazolidine/3c_13C/format.temp
- FID for Publication/3c 4-methyl-1,2-di-m-tolyl-1,2,4-triazolidine/3c_13C/fq1list
- FID for Publication/3c 4-methyl-1,2-di-m-tolyl-1,2,4-triazolidine/3c_13C/precom.output
- FID for Publication/3c 4-methyl-1,2-di-m-tolyl-1,2,4-triazolidine/3c_13C/preemp_default_Z856901_0033
- FID for Publication/3c 4-methyl-1,2-di-m-tolyl-1,2,4-triazolidine/3c_13C/pulseprogram
- FID for Publication/3c 4-methyl-1,2-di-m-tolyl-1,2,4-triazolidine/3c_13C/scon2
- FID for Publication/3c 4-methyl-1,2-di-m-tolyl-1,2,4-triazolidine/3c_13C/shimvalues
- FID for Publication/3c 4-methyl-1,2-di-m-tolyl-1,2,4-triazolidine/3c_13C/specpar
- FID for Publication/3c 4-methyl-1,2-di-m-tolyl-1,2,4-triazolidine/3c_13C/stanprogram54028
- FID for Publication/3c 4-methyl-1,2-di-m-tolyl-1,2,4-triazolidine/3c_13C/uxnmr.info
- FID for Publication/3c 4-methyl-1,2-di-m-tolyl-1,2,4-triazolidine/3c_13C/uxnmr.par
- FID for Publication/3c 4-methyl-1,2-di-m-tolyl-1,2,4-triazolidine/3c_13C/pdata/
- FID for Publication/3c 4-methyl-1,2-di-m-tolyl-1,2,4-triazolidine/3c_13C/pdata/1/
- FID for Publication/3c 4-methyl-1,2-di-m-tolyl-1,2,4-triazolidine/3c_13C/pdata/1/1i
- FID for Publication/3c 4-methyl-1,2-di-m-tolyl-1,2,4-triazolidine/3c_13C/pdata/1/1r
- FID for Publication/3c 4-methyl-1,2-di-m-tolyl-1,2,4-triazolidine/3c_13C/pdata/1/auditp.txt
- FID for Publication/3c 4-methyl-1,2-di-m-tolyl-1,2,4-triazolidine/3c_13C/pdata/1/outd
- FID for Publication/3c 4-methyl-1,2-di-m-tolyl-1,2,4-triazolidine/3c_13C/pdata/1/proc
- FID for Publication/3c 4-methyl-1,2-di-m-tolyl-1,2,4-triazolidine/3c_13C/pdata/1/procs
- FID for Publication/3c 4-methyl-1,2-di-m-tolyl-1,2,4-triazolidine/3c_13C/pdata/1/thumb.png
- FID for Publication/3c 4-methyl-1,2-di-m-tolyl-1,2,4-triazolidine/3c_13C/pdata/1/title
- FID for Publication/3c 4-methyl-1,2-di-m-tolyl-1,2,4-triazolidine/3c_13C/pdata/1/mol2ppm.txt
- FID for Publication/3d 4-methyl-1,2-di-p-tolyl-1,2,4-triazolidine/
- FID for Publication/3d 4-methyl-1,2-di-p-tolyl-1,2,4-triazolidine/3d_1H/
- FID for Publication/3d 4-methyl-1,2-di-p-tolyl-1,2,4-triazolidine/3d_1H/acqu
- FID for Publication/3d 4-methyl-1,2-di-p-tolyl-1,2,4-triazolidine/3d_1H/acqus
- FID for Publication/3d 4-methyl-1,2-di-p-tolyl-1,2,4-triazolidine/3d_1H/audita.txt
- FID for Publication/3d 4-methyl-1,2-di-p-tolyl-1,2,4-triazolidine/3d_1H/fid
- FID for Publication/3d 4-methyl-1,2-di-p-tolyl-1,2,4-triazolidine/3d_1H/format.temp
- FID for Publication/3d 4-methyl-1,2-di-p-tolyl-1,2,4-triazolidine/3d_1H/pulseprogram
- FID for Publication/3d 4-methyl-1,2-di-p-tolyl-1,2,4-triazolidine/3d_1H/scon2
- FID for Publication/3d 4-methyl-1,2-di-p-tolyl-1,2,4-triazolidine/3d_1H/shimvalues
- FID for Publication/3d 4-methyl-1,2-di-p-tolyl-1,2,4-triazolidine/3d_1H/specpar
- FID for Publication/3d 4-methyl-1,2-di-p-tolyl-1,2,4-triazolidine/3d_1H/uxnmr.info
- FID for Publication/3d 4-methyl-1,2-di-p-tolyl-1,2,4-triazolidine/3d_1H/uxnmr.par
- FID for Publication/3d 4-methyl-1,2-di-p-tolyl-1,2,4-triazolidine/3d_1H/pdata/
- FID for Publication/3d 4-methyl-1,2-di-p-tolyl-1,2,4-triazolidine/3d_1H/pdata/1/
- FID for Publication/3d 4-methyl-1,2-di-p-tolyl-1,2,4-triazolidine/3d_1H/pdata/1/1i
- FID for Publication/3d 4-methyl-1,2-di-p-tolyl-1,2,4-triazolidine/3d_1H/pdata/1/1r
- FID for Publication/3d 4-methyl-1,2-di-p-tolyl-1,2,4-triazolidine/3d_1H/pdata/1/auditp.txt
- FID for Publication/3d 4-methyl-1,2-di-p-tolyl-1,2,4-triazolidine/3d_1H/pdata/1/outd
- FID for Publication/3d 4-methyl-1,2-di-p-tolyl-1,2,4-triazolidine/3d_1H/pdata/1/proc
- FID for Publication/3d 4-methyl-1,2-di-p-tolyl-1,2,4-triazolidine/3d_1H/pdata/1/procs
- FID for Publication/3d 4-methyl-1,2-di-p-tolyl-1,2,4-triazolidine/3d_1H/pdata/1/thumb.png
- FID for Publication/3d 4-methyl-1,2-di-p-tolyl-1,2,4-triazolidine/3d_1H/pdata/1/title
- FID for Publication/3d 4-methyl-1,2-di-p-tolyl-1,2,4-triazolidine/3d_13C/
- FID for Publication/3d 4-methyl-1,2-di-p-tolyl-1,2,4-triazolidine/3d_13C/acqu
- FID for Publication/3d 4-methyl-1,2-di-p-tolyl-1,2,4-triazolidine/3d_13C/acqus
- FID for Publication/3d 4-methyl-1,2-di-p-tolyl-1,2,4-triazolidine/3d_13C/audita.txt
- FID for Publication/3d 4-methyl-1,2-di-p-tolyl-1,2,4-triazolidine/3d_13C/cpdprg2
- FID for Publication/3d 4-methyl-1,2-di-p-tolyl-1,2,4-triazolidine/3d_13C/fid
- FID for Publication/3d 4-methyl-1,2-di-p-tolyl-1,2,4-triazolidine/3d_13C/format.temp
- FID for Publication/3d 4-methyl-1,2-di-p-tolyl-1,2,4-triazolidine/3d_13C/fq1list
- FID for Publication/3d 4-methyl-1,2-di-p-tolyl-1,2,4-triazolidine/3d_13C/precom.output
- FID for Publication/3d 4-methyl-1,2-di-p-tolyl-1,2,4-triazolidine/3d_13C/preemp_default_Z856901_0033
- FID for Publication/3d 4-methyl-1,2-di-p-tolyl-1,2,4-triazolidine/3d_13C/pulseprogram
- FID for Publication/3d 4-methyl-1,2-di-p-tolyl-1,2,4-triazolidine/3d_13C/scon2
- FID for Publication/3d 4-methyl-1,2-di-p-tolyl-1,2,4-triazolidine/3d_13C/shimvalues
- FID for Publication/3d 4-methyl-1,2-di-p-tolyl-1,2,4-triazolidine/3d_13C/specpar
- FID for Publication/3d 4-methyl-1,2-di-p-tolyl-1,2,4-triazolidine/3d_13C/stanprogram18476
- FID for Publication/3d 4-methyl-1,2-di-p-tolyl-1,2,4-triazolidine/3d_13C/uxnmr.info
- FID for Publication/3d 4-methyl-1,2-di-p-tolyl-1,2,4-triazolidine/3d_13C/uxnmr.par
- FID for Publication/3d 4-methyl-1,2-di-p-tolyl-1,2,4-triazolidine/3d_13C/pdata/
[truncated: 1,654 more entries]
