# Supplementary material for: [3 + 2] Cycloadditions of Tertiary Amine N‑Oxides and Azoarenes as a Route to Substituted 1,2,4-Triazolidines
Source: ACS Org Inorg Au. 2025 Dec 5;6(1):119–29. doi: 10.1021/acsorginorgau.5c00098 (PMC12879182; doi:10.1021/acsorginorgau.5c00098)
Supplement: Supplementary file 1 [file gg5c00098_si_001.zip › FID for Publication/2o (E)-1,2-bis(3-fluoro-4-methoxyphenyl)diazene/2o_1H/scon2]

##TITLE= Parameter file, TopSpin 3.6.5
##JCAMPDX= 5.0
##DATATYPE= Parameter Values
##NPOINTS= 1	$$ modification sequence number
##ORIGIN= Bruker BioSpin GmbH
##OWNER= montgomery
$$ 2025-08-27 21:36:15.899 -0400  montgomery@DESKTOP-9PHVI5F
$$ C:/Bruker/TopSpin3.6.5/data/graber/jg-1-107/5/scon2
$$ process C:\Bruker\TopSpin3.6.5\prog\mod\go4.exe
##$BLKTR= (0..19)
3 3 3 3 3 3 3 3 3 3 3 3 3 3 3 3 3 3 3 3
##$DE1= 3.5
##$DEADC= 0.5
##$DEPA= 3.5
##$DERX= 1.5
##$FILCOR= 0
##$GRADCHAN= 0
##$GRADPRE= (0..1)
10 10
##$HD_BLKTR= (0..19)
1 1 1 1 1 1 1 1 1 1 1 1 1 1 1 1 1 1 1 1
##$HD_DE1= 5
##$HD_DEADC= 0
##$HD_DEPA= 2.5
##$HD_DERX= 0
##END=
