# Supplementary material for: [3 + 2] Cycloadditions of Tertiary Amine N‑Oxides and Azoarenes as a Route to Substituted 1,2,4-Triazolidines
Source: ACS Org Inorg Au. 2025 Dec 5;6(1):119–29. doi: 10.1021/acsorginorgau.5c00098 (PMC12879182; doi:10.1021/acsorginorgau.5c00098)
Supplement: Supplementary file 1 [file gg5c00098_si_001.zip › FID for Publication/2o (E)-1,2-bis(3-fluoro-4-methoxyphenyl)diazene/2o_1H/pdata/1/auditp.txt]

##TITLE= Audit trail, TopSpin 3.6.5
##JCAMPDX= 5.01
##ORIGIN= Bruker BioSpin GmbH
##OWNER= montgomery
$$ C:/Bruker/TopSpin3.6.5/data/graber/jg-1-107/5/pdata/1/auditp.txt
##AUDIT TRAIL=  $$ (NUMBER, WHEN, WHO, WHERE, PROCESS, VERSION, WHAT)
(   1,<2025-08-27 21:37:40.291 -0400>,<montgomery>,<DESKTOP-9PHVI5F>,<go4>,<TopSpin 3.6.5>,
      <created by zg on data set with UUID '636b84f0-83af-11f0-9c23-cc96e52755c8'
       started at 2025-08-27 21:36:15.930 -0400,
       POWCHK enabled, PULCHK disabled,
       completed at 2025-08-27 21:37:40.276 -0400

       configuration hash MD5:
       76 90 BD 5C 91 8A 00 34 1F E6 C7 31 3C C5 DD D3
       data hash MD5: 64K
       46 AE D7 66 ED 23 48 7B 6E E0 C5 77 B9 7C A8 F9>)
(   2,<2025-08-27 21:37:40.401 -0400>,<montgomery>,<DESKTOP-9PHVI5F>,<proc1d>,<TopSpin 3.6.5>,
      <Start of raw data processing
       ft FT_mod = 6 PKNL = 1 SI = 64K 
       data hash MD5: 64K
       37 98 77 14 E0 FB 8F 73 DA 37 FC A4 F6 58 16 AE>)
(   3,<2025-08-27 21:37:40.557 -0400>,<montgomery>,<DESKTOP-9PHVI5F>,<proc1d>,<TopSpin 3.6.5>,
      <apk 
       data hash MD5: 64K
       08 3F B1 10 5B 51 0B FB 8C 69 A5 CA A4 2F 96 95>)
(   4,<2025-08-27 21:37:54.126 -0400>,<montgomery>,<DESKTOP-9PHVI5F>,<dataserver>,<TopSpin 3.6.5>,
      <Spectrum calibrated, SF was set. Old value: 400.130000 New value: 400.130009. Peak list modified: No
       data hash MD5: 64K
       08 3F B1 10 5B 51 0B FB 8C 69 A5 CA A4 2F 96 95>)
(   5,<2025-08-27 21:37:54.142 -0400>,<montgomery>,<DESKTOP-9PHVI5F>,<dataserver>,<TopSpin 3.6.5>,
      <Spectrum calibrated, OFFSET was set. Old value: 16.187770 New value: 16.165382. Peak list modified: No
       data hash MD5: 64K
       08 3F B1 10 5B 51 0B FB 8C 69 A5 CA A4 2F 96 95>)
##END=

$$ hash MD5
$$ 1F 5D F1 BE A5 91 9A 51 20 F4 7E 6A 8F 39 10 66
