# Supplementary material for: [3 + 2] Cycloadditions of Tertiary Amine N‑Oxides and Azoarenes as a Route to Substituted 1,2,4-Triazolidines
Source: ACS Org Inorg Au. 2025 Dec 5;6(1):119–29. doi: 10.1021/acsorginorgau.5c00098 (PMC12879182; doi:10.1021/acsorginorgau.5c00098)
Supplement: Supplementary file 1 [file gg5c00098_si_001.zip › FID for Publication/2o (E)-1,2-bis(3-fluoro-4-methoxyphenyl)diazene/2o_13C/shimvalues]

# Wed Aug 27 22:38:03 2025
#$$PROBEIDENTIFIER=Z8400_0123
#$$PROBENAME=QNP 400SB F/P/C-H-D-05 Z
#$$SHIMID=313232
#
# Active Shim Gradients
#
Z           		-1872           
Z2          		-4730           
Z3          		8669            
Z4          		8475            
Z5          		-2661           
Z6          		1504            
X           		800             
XZ          		215             
XZ2         		1297            
XZ3         		-38             
Y           		-5833           
YZ          		-18441          
YZ2         		695             
YZ3         		1900            
XY          		-1304           
XYZ         		-3424           
(X2-Y2)     		24471           
(X2-Y2)Z    		-2693           
X3          		769             
Y3          		89              
#
# Lock Parameter
#
FIELD		6268.826
LOCKPHASE		263.200 
LOCKPOWER		-30.000 
LOCKGAIN		119.500 
LOCKDC		-75.000 
LOCKSHIFT		7.240   
LOOPGAIN		-12.000 
LOOPTIME		0.400   
LOOPFILTER		100.000 
#
IEEE64_VERSION_CODE 1
#
# Shim currents 
#
SHIM_SETTING [1 ]  -907.92000000   
SHIM_SETTING [2 ]  -2341.35000000  
SHIM_SETTING [3 ]  4560.03000000   
SHIM_SETTING [4 ]  4457.79300000   
SHIM_SETTING [5 ]  -1399.61900000  
SHIM_SETTING [6 ]  420.65200000    
SHIM_SETTING [7 ]  113.01400000    
SHIM_SETTING [8 ]  682.30600000    
SHIM_SETTING [9 ]  12871.73100000  
SHIM_SETTING [10]  -686.09200000   
SHIM_SETTING [11]  -3068.41100000  
SHIM_SETTING [12]  -9700.06000000  
SHIM_SETTING [13]  365.44900000    
SHIM_SETTING [14]  999.17800000    
SHIM_SETTING [15]  791.13600000    
SHIM_SETTING [16]  -1416.31200000  
SHIM_SETTING [17]  -19.92800000    
SHIM_SETTING [18]  -1800.85900000  
SHIM_SETTING [19]  404.32600000    
SHIM_SETTING [20]  46.75800000     
