# Supplementary material for: [3 + 2] Cycloadditions of Tertiary Amine N‑Oxides and Azoarenes as a Route to Substituted 1,2,4-Triazolidines
Source: ACS Org Inorg Au. 2025 Dec 5;6(1):119–29. doi: 10.1021/acsorginorgau.5c00098 (PMC12879182; doi:10.1021/acsorginorgau.5c00098)
Supplement: Supplementary file 1 [file gg5c00098_si_001.zip › FID for Publication/2o (E)-1,2-bis(3-fluoro-4-methoxyphenyl)diazene/2o_13C/pdata/1/auditp.txt]

##TITLE= Audit trail, TopSpin 3.6.5
##JCAMPDX= 5.01
##ORIGIN= Bruker BioSpin GmbH
##OWNER= montgomery
$$ C:/Bruker/TopSpin3.6.5/data/graber/jg-1-107/6/pdata/1/auditp.txt
##AUDIT TRAIL=  $$ (NUMBER, WHEN, WHO, WHERE, PROCESS, VERSION, WHAT)
(   1,<2025-08-27 22:38:03.429 -0400>,<montgomery>,<DESKTOP-9PHVI5F>,<go4>,<TopSpin 3.6.5>,
      <created by zg on data set with UUID 'd8c968ca-83af-11f0-9c62-cc96e52755c8'
       started at 2025-08-27 21:39:32.838 -0400,
       POWCHK enabled, PULCHK disabled,
       completed at 2025-08-27 22:38:03.413 -0400

       configuration hash MD5:
       76 90 BD 5C 91 8A 00 34 1F E6 C7 31 3C C5 DD D3
       data hash MD5: 64K
       ED 3C 8A F0 35 E6 3E 2E 6F 50 5E 47 01 8B 1D FE>)
(   2,<2025-08-27 22:38:03.522 -0400>,<montgomery>,<DESKTOP-9PHVI5F>,<proc1d>,<TopSpin 3.6.5>,
      <Start of raw data processing
       ft FT_mod = 6 PKNL = 1 SI = 32K 
       data hash MD5: 32K
       91 73 10 F0 36 F8 A2 DB F4 E0 9F A0 82 F9 50 50>)
(   3,<2025-08-27 22:38:03.663 -0400>,<montgomery>,<DESKTOP-9PHVI5F>,<proc1d>,<TopSpin 3.6.5>,
      <apk 
       data hash MD5: 32K
       49 5D 4C 13 5B FA D3 63 43 3C 5F D8 05 15 F6 1C>)
##END=

$$ hash MD5
$$ 81 D9 45 F2 74 C6 01 63 D2 81 AD A6 3D E4 65 9A
