# Supplementary material for: [3 + 2] Cycloadditions of Tertiary Amine N‑Oxides and Azoarenes as a Route to Substituted 1,2,4-Triazolidines
Source: ACS Org Inorg Au. 2025 Dec 5;6(1):119–29. doi: 10.1021/acsorginorgau.5c00098 (PMC12879182; doi:10.1021/acsorginorgau.5c00098)
Supplement: Supplementary file 1 [file gg5c00098_si_001.zip › FID for Publication/2ab (E)-4-methyl-7-(phenyldiazenyl)-2H-chromen-2-one/2ab_1H/audita.txt]

##TITLE= Audit trail, TopSpin 3.6.5
##JCAMPDX= 5.01
##ORIGIN= Bruker BioSpin GmbH
##OWNER= montgomery
$$ C:/Bruker/TopSpin3.6.5/data/Frankos/nf-2-115/5/audita.txt
##AUDIT TRAIL=  $$ (NUMBER, WHEN, WHO, WHERE, PROCESS, VERSION, WHAT)
(   1,<2025-03-05 17:54:13.264 -0500>,<montgomery>,<DESKTOP-9PHVI5F>,<go4>,<TopSpin 3.6.5>,
      <created by zg on data set with UUID '8f8e4754-fa14-11ef-8627-cc96e52755c8'
       started at 2025-03-05 17:52:48.684 -0500,
       POWCHK enabled, PULCHK disabled,
       completed at 2025-03-05 17:54:13.255 -0500

       configuration hash MD5:
       76 90 BD 5C 91 8A 00 34 1F E6 C7 31 3C C5 DD D3
       data hash MD5: 64K
       33 7D 74 74 B3 34 10 A4 90 8D 3B C4 95 FF 63 83>)
##END=

$$ hash MD5
$$ D3 2A A7 1C D3 53 20 85 68 93 AC 21 FF 31 C7 67
