# Supplementary material for: [3 + 2] Cycloadditions of Tertiary Amine N‑Oxides and Azoarenes as a Route to Substituted 1,2,4-Triazolidines
Source: ACS Org Inorg Au. 2025 Dec 5;6(1):119–29. doi: 10.1021/acsorginorgau.5c00098 (PMC12879182; doi:10.1021/acsorginorgau.5c00098)
Supplement: Supplementary file 1 [file gg5c00098_si_001.zip › FID for Publication/2ab (E)-4-methyl-7-(phenyldiazenyl)-2H-chromen-2-one/2ab_1H/pdata/1/auditp.txt]

##TITLE= Audit trail, TopSpin 3.6.5
##JCAMPDX= 5.01
##ORIGIN= Bruker BioSpin GmbH
##OWNER= montgomery
$$ C:/Bruker/TopSpin3.6.5/data/Frankos/nf-2-115/5/pdata/1/auditp.txt
##AUDIT TRAIL=  $$ (NUMBER, WHEN, WHO, WHERE, PROCESS, VERSION, WHAT)
(   1,<2025-03-05 17:54:13.264 -0500>,<montgomery>,<DESKTOP-9PHVI5F>,<go4>,<TopSpin 3.6.5>,
      <created by zg on data set with UUID '8f8e4754-fa14-11ef-8627-cc96e52755c8'
       started at 2025-03-05 17:52:48.684 -0500,
       POWCHK enabled, PULCHK disabled,
       completed at 2025-03-05 17:54:13.255 -0500

       configuration hash MD5:
       76 90 BD 5C 91 8A 00 34 1F E6 C7 31 3C C5 DD D3
       data hash MD5: 64K
       33 7D 74 74 B3 34 10 A4 90 8D 3B C4 95 FF 63 83>)
(   2,<2025-03-05 17:54:13.365 -0500>,<montgomery>,<DESKTOP-9PHVI5F>,<proc1d>,<TopSpin 3.6.5>,
      <Start of raw data processing
       ft FT_mod = 6 PKNL = 1 SI = 64K 
       data hash MD5: 64K
       A2 A4 92 4F C4 49 00 87 E3 82 19 CA F7 F5 B1 67>)
(   3,<2025-03-05 17:54:13.537 -0500>,<montgomery>,<DESKTOP-9PHVI5F>,<proc1d>,<TopSpin 3.6.5>,
      <apk 
       data hash MD5: 64K
       15 EA 2C B0 2E C5 49 C3 D3 72 3D 71 33 F4 4E 33>)
(   4,<2025-03-05 17:54:29.733 -0500>,<montgomery>,<DESKTOP-9PHVI5F>,<dataserver>,<TopSpin 3.6.5>,
      <Spectrum calibrated, SF was set. Old value: 400.130000 New value: 400.130008. Peak list modified: No
       data hash MD5: 64K
       15 EA 2C B0 2E C5 49 C3 D3 72 3D 71 33 F4 4E 33>)
(   5,<2025-03-05 17:54:29.749 -0500>,<montgomery>,<DESKTOP-9PHVI5F>,<dataserver>,<TopSpin 3.6.5>,
      <Spectrum calibrated, OFFSET was set. Old value: 16.187770 New value: 16.166826. Peak list modified: No
       data hash MD5: 64K
       15 EA 2C B0 2E C5 49 C3 D3 72 3D 71 33 F4 4E 33>)
$$ D:/NMR data/nf-2-115/5/pdata/1/auditp.txt
(   6,<2025-03-17T03:42:57.471-0400>,<DaGre>,<DESKTOP-66LVK8G>,<dataserver>,<TopSpin 4.4.0>,
      <INTEGRAL DEFINE [2.508;2.448]
       data hash MD5: 64K
       15 EA 2C B0 2E C5 49 C3 D3 72 3D 71 33 F4 4E 33>)
(   7,<2025-03-17T03:43:34.738-0400>,<DaGre>,<DESKTOP-66LVK8G>,<dataserver>,<TopSpin 4.4.0>,
      <INTEGRAL DEFINE [8.013;7.918]
       data hash MD5: 64K
       15 EA 2C B0 2E C5 49 C3 D3 72 3D 71 33 F4 4E 33>)
(   8,<2025-03-17T03:43:34.914-0400>,<DaGre>,<DESKTOP-66LVK8G>,<dataserver>,<TopSpin 4.4.0>,
      <INTEGRAL DEFINE [7.894;7.817]
       data hash MD5: 64K
       15 EA 2C B0 2E C5 49 C3 D3 72 3D 71 33 F4 4E 33>)
(   9,<2025-03-17T03:43:34.950-0400>,<DaGre>,<DESKTOP-66LVK8G>,<dataserver>,<TopSpin 4.4.0>,
      <INTEGRAL DEFINE [7.756;7.698]
       data hash MD5: 64K
       15 EA 2C B0 2E C5 49 C3 D3 72 3D 71 33 F4 4E 33>)
(  10,<2025-03-17T03:43:35.074-0400>,<DaGre>,<DESKTOP-66LVK8G>,<dataserver>,<TopSpin 4.4.0>,
      <INTEGRAL DEFINE [7.590;7.483]
       data hash MD5: 64K
       15 EA 2C B0 2E C5 49 C3 D3 72 3D 71 33 F4 4E 33>)
(  11,<2025-03-17T03:43:35.156-0400>,<DaGre>,<DESKTOP-66LVK8G>,<dataserver>,<TopSpin 4.4.0>,
      <INTEGRAL DEFINE [6.395;6.309]
       data hash MD5: 64K
       15 EA 2C B0 2E C5 49 C3 D3 72 3D 71 33 F4 4E 33>)
##END=

$$ hash MD5
$$ 6B 69 E6 10 F2 AA 6D 14 54 E3 19 36 4C 6D 81 38
