# Supplementary material for: [3 + 2] Cycloadditions of Tertiary Amine N‑Oxides and Azoarenes as a Route to Substituted 1,2,4-Triazolidines
Source: ACS Org Inorg Au. 2025 Dec 5;6(1):119–29. doi: 10.1021/acsorginorgau.5c00098 (PMC12879182; doi:10.1021/acsorginorgau.5c00098)
Supplement: Supplementary file 1 [file gg5c00098_si_001.zip › FID for Publication/2ab (E)-4-methyl-7-(phenyldiazenyl)-2H-chromen-2-one/2ab_1H/pdata/1/intrng]

A 1.0 #regions in PPM
# low field   high field  bias        slope
  8.01314276417888  7.9181494847564915  -0.0  -0.0  # for region 1
  7.8936350900668435  7.817027606661691  -0.0  -0.0  # for region 2
  7.75574161993757  7.697519932549654  -0.0  -0.0  # for region 3
  7.590269455782442  7.483018979015229  -0.0  -0.0  # for region 4
  6.395192714662073  6.3093923332483035  -0.0  -0.0  # for region 5
  2.5079824532381565  2.4481087088168083  -0.0  -0.0  # for region 6
