# Supplementary material for: [3 + 2] Cycloadditions of Tertiary Amine N‑Oxides and Azoarenes as a Route to Substituted 1,2,4-Triazolidines
Source: ACS Org Inorg Au. 2025 Dec 5;6(1):119–29. doi: 10.1021/acsorginorgau.5c00098 (PMC12879182; doi:10.1021/acsorginorgau.5c00098)
Supplement: Supplementary file 1 [file gg5c00098_si_001.zip › FID for Publication/2ab (E)-4-methyl-7-(phenyldiazenyl)-2H-chromen-2-one/2ab_1H/pdata/1/integrals.txt]

   Current data set:
   NAME =	nf-2-115	EXPNO =	5	PROCNO = 1
   DU   =	D:/NMR data

   Number   Integrated Region     Integral
     1      8.013      7.918         2.05559
     2      7.894      7.817         1.94765
     3      7.756      7.698         1.02407
     4      7.590      7.483         3.13015
     5      6.395      6.309         0.97587
     6      2.508      2.448         3.00000
