# Supplementary material for: [3 + 2] Cycloadditions of Tertiary Amine N‑Oxides and Azoarenes as a Route to Substituted 1,2,4-Triazolidines
Source: ACS Org Inorg Au. 2025 Dec 5;6(1):119–29. doi: 10.1021/acsorginorgau.5c00098 (PMC12879182; doi:10.1021/acsorginorgau.5c00098)
Supplement: Supplementary file 1 [file gg5c00098_si_001.zip › FID for Publication/2ab (E)-4-methyl-7-(phenyldiazenyl)-2H-chromen-2-one/2ab_13C/shimvalues]

# Wed Mar 05 19:24:20 2025
#$$PROBEIDENTIFIER=Z8400_0123
#$$PROBENAME=QNP 400SB F/P/C-H-D-05 Z
#$$SHIMID=313232
#
# Active Shim Gradients
#
Z           		-1764           
Z2          		-4639           
Z3          		8926            
Z4          		8229            
Z5          		-3514           
Z6          		1504            
X           		821             
XZ          		278             
XZ2         		1236            
XZ3         		-1104           
Y           		-5974           
YZ          		-18304          
YZ2         		815             
YZ3         		2732            
XY          		-1666           
XYZ         		-3306           
(X2-Y2)     		24672           
(X2-Y2)Z    		-2683           
X3          		1370            
Y3          		272             
#
# Lock Parameter
#
FIELD		6292.580
LOCKPHASE		288.639 
LOCKPOWER		-10.000 
LOCKGAIN		97.600  
LOCKDC		-75.000 
LOCKSHIFT		2.490   
LOOPGAIN		5.000   
LOOPTIME		0.250   
LOOPFILTER		500.000 
#
IEEE64_VERSION_CODE 1
#
# Shim currents 
#
SHIM_SETTING [1 ]  -855.54000000   
SHIM_SETTING [2 ]  -2296.30500000  
SHIM_SETTING [3 ]  4695.04400000   
SHIM_SETTING [4 ]  4328.43000000   
SHIM_SETTING [5 ]  -1848.20700000  
SHIM_SETTING [6 ]  431.73000000    
SHIM_SETTING [7 ]  146.39700000    
SHIM_SETTING [8 ]  649.97900000    
SHIM_SETTING [9 ]  12977.53500000  
SHIM_SETTING [10]  -876.52000000   
SHIM_SETTING [11]  -3142.32200000  
SHIM_SETTING [12]  -9627.97000000  
SHIM_SETTING [13]  428.68200000    
SHIM_SETTING [14]  1436.88800000   
SHIM_SETTING [15]  791.13600000    
SHIM_SETTING [16]  -1411.46300000  
SHIM_SETTING [17]  -580.52100000   
SHIM_SETTING [18]  -1738.81800000  
SHIM_SETTING [19]  720.73200000    
SHIM_SETTING [20]  142.90100000    
