# Supplementary material for: [3 + 2] Cycloadditions of Tertiary Amine N‑Oxides and Azoarenes as a Route to Substituted 1,2,4-Triazolidines
Source: ACS Org Inorg Au. 2025 Dec 5;6(1):119–29. doi: 10.1021/acsorginorgau.5c00098 (PMC12879182; doi:10.1021/acsorginorgau.5c00098)
Supplement: Supplementary file 1 [file gg5c00098_si_001.zip › FID for Publication/2ab (E)-4-methyl-7-(phenyldiazenyl)-2H-chromen-2-one/2ab_13C/pdata/1/auditp.txt]

##TITLE= Audit trail, TopSpin 3.6.5
##JCAMPDX= 5.01
##ORIGIN= Bruker BioSpin GmbH
##OWNER= montgomery
$$ C:/Bruker/TopSpin3.6.5/data/Frankos/nf-2-115/6/pdata/1/auditp.txt
##AUDIT TRAIL=  $$ (NUMBER, WHEN, WHO, WHERE, PROCESS, VERSION, WHAT)
(   1,<2025-03-05 19:24:21.083 -0500>,<montgomery>,<DESKTOP-9PHVI5F>,<go4>,<TopSpin 3.6.5>,
      <created by zg on data set with UUID '2ccd8062-fa19-11ef-b600-cc96e52755c8'
       started at 2025-03-05 18:25:50.472 -0500,
       POWCHK enabled, PULCHK disabled,
       completed at 2025-03-05 19:24:21.067 -0500

       configuration hash MD5:
       76 90 BD 5C 91 8A 00 34 1F E6 C7 31 3C C5 DD D3
       data hash MD5: 64K
       78 0B 83 D7 97 2C 9F 44 BA 41 55 C2 6D 58 28 82>)
(   2,<2025-03-05 19:24:21.176 -0500>,<montgomery>,<DESKTOP-9PHVI5F>,<proc1d>,<TopSpin 3.6.5>,
      <Start of raw data processing
       ft FT_mod = 6 PKNL = 1 SI = 32K 
       data hash MD5: 32K
       33 E1 FC D1 AA 0A 76 3B 65 50 A2 78 26 70 55 18>)
(   3,<2025-03-05 19:24:21.286 -0500>,<montgomery>,<DESKTOP-9PHVI5F>,<proc1d>,<TopSpin 3.6.5>,
      <apk 
       data hash MD5: 32K
       11 81 04 23 6A 87 22 3E B5 8E E1 FA 03 E8 78 6A>)
##END=

$$ hash MD5
$$ 1D 4C 00 E5 E1 90 31 94 62 46 7B FF 64 08 12 A3
