# Supplementary material for: [3 + 2] Cycloadditions of Tertiary Amine N‑Oxides and Azoarenes as a Route to Substituted 1,2,4-Triazolidines
Source: ACS Org Inorg Au. 2025 Dec 5;6(1):119–29. doi: 10.1021/acsorginorgau.5c00098 (PMC12879182; doi:10.1021/acsorginorgau.5c00098)
Supplement: Supplementary file 1 [file gg5c00098_si_001.zip › FID for Publication/2ab (E)-4-methyl-7-(phenyldiazenyl)-2H-chromen-2-one/2ab_13C/pdata/1/peaklist.xml]

<?xml version="1.0" encoding="UTF-8"?>
<PeakList modified="2025-03-05T19:35:54">
  <PeakList1D>
    <PeakList1DHeader creator="montgomery@DESKTOP-9PHVI5F" date="2025-03-05T19:34:33" expNo="6" name="nf-2-115" owner="montgomery" procNo="1" source="C:/Bruker/TopSpin3.6.5/data/Frankos">
      <PeakPickDetails>Manually picked peaks
</PeakPickDetails>
    </PeakList1DHeader>
    <Peak1D F1="159.98165343924782" intensity="1.2896996696566017" type="1"/>
    <Peak1D F1="153.56408251534145" intensity="0.39402048138936097" type="1"/>
    <Peak1D F1="153.4224383353571" intensity="0.8772427559387987" type="1"/>
    <Peak1D F1="151.7009167632396" intensity="2.719025380476153" type="1"/>
    <Peak1D F1="151.22150569252335" intensity="0.650772783967408" type="1"/>
  </PeakList1D>
  <PeakList1D>
    <PeakList1DHeader creator="montgomery@DESKTOP-9PHVI5F" date="2025-03-05T19:34:57" expNo="6" name="nf-2-115" owner="montgomery" procNo="1" source="C:/Bruker/TopSpin3.6.5/data/Frankos">
      <PeakPickDetails>Manually picked peaks
</PeakPickDetails>
    </PeakList1DHeader>
    <Peak1D F1="131.36336202892429" intensity="0.5716900208424114" type="1"/>
    <Peak1D F1="128.60732115438003" intensity="1.037227538807906" type="1"/>
  </PeakList1D>
  <PeakList1D>
    <PeakList1DHeader creator="montgomery@DESKTOP-9PHVI5F" date="2025-03-05T19:35:29" expNo="6" name="nf-2-115" owner="montgomery" procNo="1" source="C:/Bruker/TopSpin3.6.5/data/Frankos">
      <PeakPickDetails>Manually picked peaks
</PeakPickDetails>
    </PeakList1DHeader>
    <Peak1D F1="124.60770718622196" intensity="2.752206627622161" type="1"/>
    <Peak1D F1="122.65233440830605" intensity="2.2282053862299867" type="1"/>
    <Peak1D F1="121.04388260711715" intensity="0.05168367894445189" type="1"/>
    <Peak1D F1="118.14236171085484" intensity="0.7631013246352985" type="1"/>
    <Peak1D F1="115.30391735581561" intensity="2.4788609265552237" type="1"/>
  </PeakList1D>
  <PeakList1D>
    <PeakList1DHeader creator="montgomery@DESKTOP-9PHVI5F" date="2025-03-05T19:35:38" expNo="6" name="nf-2-115" owner="montgomery" procNo="1" source="C:/Bruker/TopSpin3.6.5/data/Frankos">
      <PeakPickDetails>Manually picked peaks
</PeakPickDetails>
    </PeakList1DHeader>
    <Peak1D F1="110.4795593457578" intensity="6.207011782967538" type="1"/>
  </PeakList1D>
  <PeakList1D>
    <PeakList1DHeader creator="montgomery@DESKTOP-9PHVI5F" date="2025-03-05T19:35:56" expNo="6" name="nf-2-115" owner="montgomery" procNo="1" source="C:/Bruker/TopSpin3.6.5/data/Frankos">
      <PeakPickDetails>Manually picked peaks
</PeakPickDetails>
    </PeakList1DHeader>
    <Peak1D F1="18.165532087469643" intensity="5.35341734990295" type="1"/>
  </PeakList1D>
</PeakList>
