# Supplementary material for: [3 + 2] Cycloadditions of Tertiary Amine N‑Oxides and Azoarenes as a Route to Substituted 1,2,4-Triazolidines
Source: ACS Org Inorg Au. 2025 Dec 5;6(1):119–29. doi: 10.1021/acsorginorgau.5c00098 (PMC12879182; doi:10.1021/acsorginorgau.5c00098)
Supplement: Supplementary file 1 [file gg5c00098_si_001.zip › FID for Publication/3a 4-methyl-1,2-diphenyl-1,2,4-triazolidine/3a_1H/shimvalues]

# Fri May 10 15:33:56 2024
#$$PROBEIDENTIFIER=Z8400_0123
#$$PROBENAME=QNP 400SB F/P/C-H-D-05 Z
#$$SHIMID=313232
#
# Active Shim Gradients
#
Z           		-1766           
Z2          		-4256           
Z3          		7326            
Z4          		6597            
Z5          		-2941           
Z6          		17412           
X           		928             
XZ          		135             
XZ2         		1270            
XZ3         		-1767           
Y           		-6095           
YZ          		-18412          
YZ2         		487             
YZ3         		3149            
XY          		-1555           
XYZ         		-4011           
(X2-Y2)     		24960           
(X2-Y2)Z    		-2344           
X3          		3057            
Y3          		796             
#
# Lock Parameter
#
FIELD		6291.970
LOCKPHASE		287.895 
LOCKPOWER		-30.000 
LOCKGAIN		120.200 
LOCKDC		-75.000 
LOCKSHIFT		7.240   
LOOPGAIN		-12.000 
LOOPTIME		0.400   
LOOPFILTER		100.000 
#
IEEE64_VERSION_CODE 1
#
# Shim currents 
#
SHIM_SETTING [1 ]  -856.51000000   
SHIM_SETTING [2 ]  -2106.72000000  
SHIM_SETTING [3 ]  3853.47600000   
SHIM_SETTING [4 ]  3469.79200000   
SHIM_SETTING [5 ]  -1547.13600000  
SHIM_SETTING [6 ]  488.12800000    
SHIM_SETTING [7 ]  71.01000000     
SHIM_SETTING [8 ]  668.16000000    
SHIM_SETTING [9 ]  13129.02100000  
SHIM_SETTING [10]  -818.17000000   
SHIM_SETTING [11]  -3205.97000000  
SHIM_SETTING [12]  -9684.77400000  
SHIM_SETTING [13]  256.25100000    
SHIM_SETTING [14]  1656.59800000   
SHIM_SETTING [15]  9158.64300000   
SHIM_SETTING [16]  -1232.94700000  
SHIM_SETTING [17]  -929.37700000   
SHIM_SETTING [18]  -2109.98200000  
SHIM_SETTING [19]  1607.85800000   
SHIM_SETTING [20]  418.44300000    
