# Supplementary material for: [3 + 2] Cycloadditions of Tertiary Amine N‑Oxides and Azoarenes as a Route to Substituted 1,2,4-Triazolidines
Source: ACS Org Inorg Au. 2025 Dec 5;6(1):119–29. doi: 10.1021/acsorginorgau.5c00098 (PMC12879182; doi:10.1021/acsorginorgau.5c00098)
Supplement: Supplementary file 1 [file gg5c00098_si_001.zip › FID for Publication/3a 4-methyl-1,2-diphenyl-1,2,4-triazolidine/3a_1H/pdata/1/auditp.txt]

##TITLE= Audit trail, TopSpin 3.6.5
##JCAMPDX= 5.01
##ORIGIN= Bruker BioSpin GmbH
##OWNER= montgomery
$$ C:/Bruker/TopSpin3.6.5/data/Frankos/nf-1-140/2/pdata/1/auditp.txt
##AUDIT TRAIL=  $$ (NUMBER, WHEN, WHO, WHERE, PROCESS, VERSION, WHAT)
(   1,<2024-05-10 15:33:56.295 -0400>,<montgomery>,<DESKTOP-9PHVI5F>,<go4>,<TopSpin 3.6.5>,
      <created by zg on data set with UUID '05519b28-0f04-11ef-a4a2-cc96e52755c8'
       started at 2024-05-10 15:32:21.576 -0400,
       POWCHK enabled, PULCHK disabled,
       completed at 2024-05-10 15:33:56.295 -0400

       configuration hash MD5:
       76 90 BD 5C 91 8A 00 34 1F E6 C7 31 3C C5 DD D3
       data hash MD5: 64K
       B5 0E 0E D3 3C 67 B7 42 5C 30 02 A3 8F E1 8C 38>)
(   2,<2024-05-10 15:33:56.389 -0400>,<montgomery>,<DESKTOP-9PHVI5F>,<proc1d>,<TopSpin 3.6.5>,
      <Start of raw data processing
       ft FT_mod = 6 PKNL = 1 SI = 64K 
       data hash MD5: 64K
       23 CC 6D E6 42 24 8D 74 D7 49 4E DF 8A 85 EE D0>)
(   3,<2024-05-10 15:33:56.576 -0400>,<montgomery>,<DESKTOP-9PHVI5F>,<proc1d>,<TopSpin 3.6.5>,
      <apk 
       data hash MD5: 64K
       56 7C E0 0D C0 7D AA 49 59 39 6C DA 5D 02 CD DF>)
(   4,<2024-05-10 15:34:44.894 -0400>,<montgomery>,<DESKTOP-9PHVI5F>,<dataserver>,<TopSpin 3.6.5>,
      <Spectrum calibrated, SF was set. Old value: 400.130000 New value: 400.130027. Peak list modified: Yes
       data hash MD5: 64K
       56 7C E0 0D C0 7D AA 49 59 39 6C DA 5D 02 CD DF>)
(   5,<2024-05-10 15:34:44.894 -0400>,<montgomery>,<DESKTOP-9PHVI5F>,<dataserver>,<TopSpin 3.6.5>,
      <Spectrum calibrated, OFFSET was set. Old value: 16.187770 New value: 16.119188. Peak list modified: Yes
       data hash MD5: 64K
       56 7C E0 0D C0 7D AA 49 59 39 6C DA 5D 02 CD DF>)
$$ G:/NMR data/nf-1-140/2/pdata/1/auditp.txt
(   6,<2024-06-10 08:30:37.958 -0400>,<Nick>,<nicks-hp>,<dataserver>,<TopSpin 3.6.5>,
      <INTEGRAL 2024-06-10 08:30:33.209 -0400
       DEFINE [2.406;2.360]
       data hash MD5: 64K
       56 7C E0 0D C0 7D AA 49 59 39 6C DA 5D 02 CD DF>)
(   7,<2024-06-10 08:30:49.223 -0400>,<Nick>,<nicks-hp>,<dataserver>,<TopSpin 3.6.5>,
      <INTEGRAL 2024-06-10 08:30:47.099 -0400
       DEFINE [4.370;4.224]
       data hash MD5: 64K
       56 7C E0 0D C0 7D AA 49 59 39 6C DA 5D 02 CD DF>)
(   8,<2024-06-10 08:31:10.357 -0400>,<Nick>,<nicks-hp>,<dataserver>,<TopSpin 3.6.5>,
      <INTEGRAL 2024-06-10 08:30:58.733 -0400
       DEFINE [7.279;7.205]
       data hash MD5: 64K
       56 7C E0 0D C0 7D AA 49 59 39 6C DA 5D 02 CD DF>)
(   9,<2024-06-10 08:31:10.404 -0400>,<Nick>,<nicks-hp>,<dataserver>,<TopSpin 3.6.5>,
      <INTEGRAL 2024-06-10 08:31:01.920 -0400
       DEFINE [6.992;6.936]
       data hash MD5: 64K
       56 7C E0 0D C0 7D AA 49 59 39 6C DA 5D 02 CD DF>)
(  10,<2024-06-10 08:31:10.420 -0400>,<Nick>,<nicks-hp>,<dataserver>,<TopSpin 3.6.5>,
      <INTEGRAL 2024-06-10 08:31:05.295 -0400
       DEFINE [6.919;6.864]
       data hash MD5: 64K
       56 7C E0 0D C0 7D AA 49 59 39 6C DA 5D 02 CD DF>)
##END=

$$ hash MD5
$$ AB FF 2A 80 0C 59 C3 B7 7D 06 EB 8C 95 45 41 84
