# Supplementary material for: [3 + 2] Cycloadditions of Tertiary Amine N‑Oxides and Azoarenes as a Route to Substituted 1,2,4-Triazolidines
Source: ACS Org Inorg Au. 2025 Dec 5;6(1):119–29. doi: 10.1021/acsorginorgau.5c00098 (PMC12879182; doi:10.1021/acsorginorgau.5c00098)
Supplement: Supplementary file 1 [file gg5c00098_si_001.zip › FID for Publication/3a 4-methyl-1,2-diphenyl-1,2,4-triazolidine/3a_1H/pdata/1/intrng]

A 1.0 #regions in PPM
# low field   high field  bias        slope
  7.279062418817932  7.204609591984162  -0.0  -0.0  # for region 1
  6.991639878017795  6.936233123164756  -0.0  -0.0  # for region 2
  6.918918512273182  6.863511757420143  -0.0  -0.0  # for region 3
  4.3697301445950245  4.224072473108524  -0.0  -0.0  # for region 4
  2.405763683941123  2.360160581186004  -0.0  -0.0  # for region 5
