# Supplementary material for: [3 + 2] Cycloadditions of Tertiary Amine N‑Oxides and Azoarenes as a Route to Substituted 1,2,4-Triazolidines
Source: ACS Org Inorg Au. 2025 Dec 5;6(1):119–29. doi: 10.1021/acsorginorgau.5c00098 (PMC12879182; doi:10.1021/acsorginorgau.5c00098)
Supplement: Supplementary file 1 [file gg5c00098_si_001.zip › FID for Publication/3a 4-methyl-1,2-diphenyl-1,2,4-triazolidine/3a_1H/pdata/1/integrals.txt]

   Current data set:
   NAME =	nf-1-140	EXPNO =	2	PROCNO = 1
   DU   =	G:/NMR data

   Number   Integrated Region     Integral
     1      7.279      7.205         4.22225
     2      6.992      6.936         4.00813
     3      6.919      6.864         1.97407
     4      4.370      4.224         4.16409
     5      2.406      2.360         3.00000
