# Supplementary material for: [3 + 2] Cycloadditions of Tertiary Amine N‑Oxides and Azoarenes as a Route to Substituted 1,2,4-Triazolidines
Source: ACS Org Inorg Au. 2025 Dec 5;6(1):119–29. doi: 10.1021/acsorginorgau.5c00098 (PMC12879182; doi:10.1021/acsorginorgau.5c00098)
Supplement: Supplementary file 1 [file gg5c00098_si_001.zip › FID for Publication/3a 4-methyl-1,2-diphenyl-1,2,4-triazolidine/3a_1H/pdata/1/peaklist.xml]

<?xml version="1.0" encoding="UTF-8"?>
<PeakList modified="2024-06-10T08:33:05">
  <PeakList1D>
    <PeakList1DHeader creator="Nick@nicks-hp" date="2024-06-10T08:33:07" expNo="2" name="nf-1-140" owner="Nick" procNo="1" source="G:/NMR data">
      <PeakPickDetails>Manually picked peaks
</PeakPickDetails>
    </PeakList1DHeader>
    <Peak1D F1="7.260195463501598" intensity="3.460755587293216" type="1"/>
    <Peak1D F1="7.240229925976969" intensity="5.243178823118656" type="1"/>
    <Peak1D F1="7.220264388452339" intensity="4.40638183935809" type="1"/>
    <Peak1D F1="6.967972596095659" intensity="5.855126216785784" type="1"/>
    <Peak1D F1="6.947099534138092" intensity="5.277887263995087" type="1"/>
    <Peak1D F1="6.908983507954709" intensity="1.7961047455001824" type="1"/>
    <Peak1D F1="6.892648068161829" intensity="3.0164249510057686" type="1"/>
    <Peak1D F1="6.873590055070138" intensity="1.6337668616079828" type="1"/>
    <Peak1D F1="4.344223931585086" intensity="1.0741642814107724" type="1"/>
    <Peak1D F1="4.324664391833086" intensity="2.1981945256111133" type="1"/>
    <Peak1D F1="4.262475085954934" intensity="2.178497948870304" type="1"/>
    <Peak1D F1="4.243918599523551" intensity="1.0500570884839933" type="1"/>
    <Peak1D F1="2.377380269592769" intensity="14.90971891291373" type="1"/>
  </PeakList1D>
</PeakList>
