# Supplementary material for: [3 + 2] Cycloadditions of Tertiary Amine N‑Oxides and Azoarenes as a Route to Substituted 1,2,4-Triazolidines
Source: ACS Org Inorg Au. 2025 Dec 5;6(1):119–29. doi: 10.1021/acsorginorgau.5c00098 (PMC12879182; doi:10.1021/acsorginorgau.5c00098)
Supplement: Supplementary file 1 [file gg5c00098_si_001.zip › FID for Publication/3a 4-methyl-1,2-diphenyl-1,2,4-triazolidine/3a_13C/audita.txt]

##TITLE= Audit trail, TopSpin 3.6.2
##JCAMPDX= 5.01
##ORIGIN= Bruker BioSpin GmbH
##OWNER= montgomery
$$ C:/Bruker/TopSpin3.6.2/frankos/nf-1-82/16/audita.txt
##AUDIT TRAIL=  $$ (NUMBER, WHEN, WHO, WHERE, PROCESS, VERSION, WHAT)
(   1,<2024-02-15 11:49:11.022 -0500>,<montgomery>,<NMR500-MH>,<go4>,<TopSpin 3.6.2>,
      <created by zg
	started at 2024-02-15 10:29:50.433 -0500,
	POWCHK disabled, PULCHK disabled,
       configuration hash MD5:
       1E BD 5E 05 A7 8A 35 C9 9F 66 0C 84 E0 BD 81 70
       data hash MD5: 64K
       97 77 A0 D3 75 47 89 B2 0E FD 1B 2F BA 13 FD 8F>)
##END=

$$ hash MD5
$$ 0F 45 CE F2 F4 91 A5 51 6C 6B EF B7 16 99 E9 79
