# Supplementary material for: [3 + 2] Cycloadditions of Tertiary Amine N‑Oxides and Azoarenes as a Route to Substituted 1,2,4-Triazolidines
Source: ACS Org Inorg Au. 2025 Dec 5;6(1):119–29. doi: 10.1021/acsorginorgau.5c00098 (PMC12879182; doi:10.1021/acsorginorgau.5c00098)
Supplement: Supplementary file 1 [file gg5c00098_si_001.zip › FID for Publication/3a 4-methyl-1,2-diphenyl-1,2,4-triazolidine/3a_13C/fq1list]

O 125.770364
-3500000
-3480469
-3460938
-3441406
-3421875
-3402344
-3382813
-3363281
-3343750
-3324219
-3304688
-3285156
-3265625
-3246094
-3226563
-3207031
-3187500
-3167969
-3148438
-3128906
-3109375
-3089844
-3070313
-3050781
-3031250
-3011719
-2992188
-2972656
-2953125
-2933594
-2914063
-2894531
-2875000
-2855469
-2835938
-2816406
-2796875
-2777344
-2757813
-2738281
-2718750
-2699219
-2679688
-2660156
-2640625
-2621094
-2601563
-2582031
-2562500
-2542969
-2523438
-2503906
-2484375
-2464844
-2445313
-2425781
-2406250
-2386719
-2367188
-2347656
-2328125
-2308594
-2289063
-2269531
-2250000
-2230469
-2210938
-2191406
-2171875
-2152344
-2132813
-2113281
-2093750
-2074219
-2054688
-2035156
-2015625
-1996094
-1976563
-1957031
-1937500
-1917969
-1898438
-1878906
-1859375
-1839844
-1820313
-1800781
-1781250
-1761719
-1742188
-1722656
-1703125
-1683594
-1664063
-1644531
-1625000
-1605469
-1585938
-1566406
-1546875
-1527344
-1507813
-1488281
-1468750
-1449219
-1429688
-1410156
-1390625
-1371094
-1351563
-1332031
-1312500
-1292969
-1273438
-1253906
-1234375
-1214844
-1195313
-1175781
-1156250
-1136719
-1117188
-1097656
-1078125
-1058594
-1039063
-1019531
-1000000
 -992157
 -984314
 -976471
 -968627
 -960784
 -952941
 -945098
 -937255
 -929412
 -921569
 -913725
 -905882
 -898039
 -890196
 -882353
 -874510
 -866667
 -858824
 -850980
 -843137
 -835294
 -827451
 -819608
 -811765
 -803922
 -796078
 -788235
 -780392
 -772549
 -764706
 -756863
 -749020
 -741176
 -733333
 -725490
 -717647
 -709804
 -701961
 -694118
 -686275
 -678431
 -670588
 -662745
 -654902
 -647059
 -639216
 -631373
 -623529
 -615686
 -607843
 -600000
 -592157
 -584314
 -576471
 -568627
 -560784
 -552941
 -545098
 -537255
 -529412
 -521569
 -513725
 -505882
 -498039
 -490196
 -482353
 -474510
 -466667
 -458824
 -450980
 -443137
 -435294
 -427451
 -419608
 -411765
 -403922
 -396078
 -388235
 -380392
 -372549
 -364706
 -356863
 -349020
 -341176
 -333333
 -325490
 -317647
 -309804
 -301961
 -294118
 -286275
 -278431
 -270588
 -262745
 -254902
 -247059
 -239216
 -231373
 -223529
 -215686
 -207843
 -200000
 -192157
 -184314
 -176471
 -168627
 -160784
 -152941
 -145098
 -137255
 -129412
 -121569
 -113725
 -105882
  -98039
  -90196
  -82353
  -74510
  -66667
  -58824
  -50980
  -43137
  -35294
  -27451
  -19608
  -11765
   -3922
    3922
   11765
   19608
   27451
   35294
   43137
   50980
   58824
   66667
   74510
   82353
   90196
   98039
  105882
  113725
  121569
  129412
  137255
  145098
  152941
  160784
  168627
  176471
  184314
  192157
  200000
  207843
  215686
  223529
  231373
  239216
  247059
  254902
  262745
  270588
  278431
  286275
  294118
  301961
  309804
  317647
  325490
  333333
  341176
  349020
  356863
  364706
  372549
  380392
  388235
  396078
  403922
  411765
  419608
  427451
  435294
  443137
  450980
  458824
  466667
  474510
  482353
  490196
  498039
  505882
  513725
  521569
  529412
  537255
  545098
  552941
  560784
  568627
  576471
  584314
  592157
  600000
  607843
  615686
  623529
  631373
  639216
  647059
  654902
  662745
  670588
  678431
  686275
  694118
  701961
  709804
  717647
  725490
  733333
  741176
  749020
  756863
  764706
  772549
  780392
  788235
  796078
  803922
  811765
  819608
  827451
  835294
  843137
  850980
  858824
  866667
  874510
  882353
  890196
  898039
  905882
  913725
  921569
  929412
  937255
  945098
  952941
  960784
  968627
  976471
  984314
  992157
 1000000
 1019531
 1039062
 1058594
 1078125
 1097656
 1117187
 1136719
 1156250
 1175781
 1195312
 1214844
 1234375
 1253906
 1273437
 1292969
 1312500
 1332031
 1351562
 1371094
 1390625
 1410156
 1429687
 1449219
 1468750
 1488281
 1507812
 1527344
 1546875
 1566406
 1585937
 1605469
 1625000
 1644531
 1664062
 1683594
 1703125
 1722656
 1742187
 1761719
 1781250
 1800781
 1820312
 1839844
 1859375
 1878906
 1898437
 1917969
 1937500
 1957031
 1976562
 1996094
 2015625
 2035156
 2054687
 2074219
 2093750
 2113281
 2132812
 2152344
 2171875
 2191406
 2210937
 2230469
 2250000
 2269531
 2289062
 2308594
 2328125
 2347656
 2367187
 2386719
 2406250
 2425781
 2445312
 2464844
 2484375
 2503906
 2523437
 2542969
 2562500
 2582031
 2601562
 2621094
 2640625
 2660156
 2679687
 2699219
 2718750
 2738281
 2757812
 2777344
 2796875
 2816406
 2835937
 2855469
 2875000
 2894531
 2914062
 2933594
 2953125
 2972656
 2992187
 3011719
 3031250
 3050781
 3070312
 3089844
 3109375
 3128906
 3148437
 3167969
 3187500
 3207031
 3226562
 3246094
 3265625
 3285156
 3304687
 3324219
 3343750
 3363281
 3382812
 3402344
 3421875
 3441406
 3460937
 3480469
 3500000
