# Supplementary material for: [3 + 2] Cycloadditions of Tertiary Amine N‑Oxides and Azoarenes as a Route to Substituted 1,2,4-Triazolidines
Source: ACS Org Inorg Au. 2025 Dec 5;6(1):119–29. doi: 10.1021/acsorginorgau.5c00098 (PMC12879182; doi:10.1021/acsorginorgau.5c00098)
Supplement: Supplementary file 1 [file gg5c00098_si_001.zip › FID for Publication/3a 4-methyl-1,2-diphenyl-1,2,4-triazolidine/3a_13C/shimvalues]

# Thu Feb 15 11:49:10 2024
#$$PROBEIDENTIFIER=Z856901_0033
#$$PROBENAME=PA TXI 500S2 H-C/N-D-05 Z BTO
#$$SHIMID=302923
#
# Active Shim Gradients
#
Z           		812             
Z2          		101             
Z3          		856             
Z4          		-3264           
Z5          		1724            
Z6          		0               
X           		-1606           
XZ          		-8580           
XZ2         		-15814          
XZ3         		-8627           
XZ4         		3051            
XZ5         		25962           
Y           		1450            
YZ          		-1054           
YZ2         		3756            
YZ3         		657             
YZ4         		-2434           
YZ5         		3368            
XY          		4825            
XYZ         		1096            
XYZ2        		-2356           
XYZ3        		0               
XYZ4        		0               
XYZ5        		0               
(X2-Y2)     		-10176          
(X2-Y2)Z    		513             
(X2-Y2)Z2   		2683            
(X2-Y2)Z3   		-3212           
(X2-Y2)Z4   		0               
(X2-Y2)Z5   		0               
X3          		-8067           
X3Z         		-2737           
Y3          		-10297          
Y3Z         		1743            
#
# Lock Parameter
#
FIELD		2140.372
LOCKPHASE		26.712  
LOCKPOWER		-30.000 
LOCKGAIN		119.800 
LOCKDC		-53.800 
LOCKSHIFT		7.240   
LOOPGAIN		-12.000 
LOOPTIME		0.400   
LOOPFILTER		100.000 
#
IEEE64_VERSION_CODE 1
#
# Shim currents 
#
SHIM_SETTING [1 ]  393.82000000    
SHIM_SETTING [2 ]  101.00000000    
SHIM_SETTING [3 ]  856.08200000    
SHIM_SETTING [4 ]  0.00000000      
SHIM_SETTING [5 ]  -3263.63700000  
SHIM_SETTING [6 ]  1724.36000000   
SHIM_SETTING [7 ]  0.00000000      
SHIM_SETTING [8 ]  0.00000000      
SHIM_SETTING [9 ]  0.00000000      
SHIM_SETTING [10]  -5330.72800000  
SHIM_SETTING [11]  -10804.24000000 
SHIM_SETTING [12]  -12039.81100000 
SHIM_SETTING [13]  -8553.71300000  
SHIM_SETTING [14]  0.00000000      
SHIM_SETTING [15]  -22779.45100000 
SHIM_SETTING [16]  -8039.54000000  
SHIM_SETTING [17]  15872.09100000  
SHIM_SETTING [18]  -4761.14800000  
SHIM_SETTING [19]  24739.18800000  
SHIM_SETTING [20]  -11949.70600000 
SHIM_SETTING [21]  -5758.71500000  
SHIM_SETTING [22]  -2040.87400000  
SHIM_SETTING [23]  -9748.05700000  
SHIM_SETTING [24]  -14533.08900000 
SHIM_SETTING [25]  -7775.63500000  
SHIM_SETTING [26]  -1581.98800000  
SHIM_SETTING [27]  0.00000000      
SHIM_SETTING [28]  4293.85100000   
SHIM_SETTING [29]  2745.52500000   
SHIM_SETTING [30]  2255.57500000   
SHIM_SETTING [31]  1048.36700000   
SHIM_SETTING [32]  2875.65200000   
SHIM_SETTING [33]  1861.75800000   
SHIM_SETTING [34]  -329.92800000   
SHIM_SETTING [35]  7322.49000000   
SHIM_SETTING [36]  5777.73700000   
SHIM_SETTING [37]  -5975.46000000  
SHIM_SETTING [38]  1316.96900000   
SHIM_SETTING [39]  1868.41600000   
SHIM_SETTING [40]  0.00000000      
