# Supplementary material for: [3 + 2] Cycloadditions of Tertiary Amine N‑Oxides and Azoarenes as a Route to Substituted 1,2,4-Triazolidines
Source: ACS Org Inorg Au. 2025 Dec 5;6(1):119–29. doi: 10.1021/acsorginorgau.5c00098 (PMC12879182; doi:10.1021/acsorginorgau.5c00098)
Supplement: Supplementary file 1 [file gg5c00098_si_001.zip › FID for Publication/3a 4-methyl-1,2-diphenyl-1,2,4-triazolidine/3a_13C/pdata/1/auditp.txt]

##TITLE= Audit trail, TopSpin 3.6.2
##JCAMPDX= 5.01
##ORIGIN= Bruker BioSpin GmbH
##OWNER= montgomery
$$ C:/Bruker/TopSpin3.6.2/frankos/nf-1-82/16/pdata/1/auditp.txt
##AUDIT TRAIL=  $$ (NUMBER, WHEN, WHO, WHERE, PROCESS, VERSION, WHAT)
(   1,<2024-02-15 11:49:11.022 -0500>,<montgomery>,<NMR500-MH>,<go4>,<TopSpin 3.6.2>,
      <created by zg
	started at 2024-02-15 10:29:50.433 -0500,
	POWCHK disabled, PULCHK disabled,
       configuration hash MD5:
       1E BD 5E 05 A7 8A 35 C9 9F 66 0C 84 E0 BD 81 70
       data hash MD5: 64K
       97 77 A0 D3 75 47 89 B2 0E FD 1B 2F BA 13 FD 8F>)
(   2,<2024-02-15 11:49:11.991 -0500>,<montgomery>,<NMR500-MH>,<proc1d>,<TopSpin 3.6.2>,
      <Start of raw data processing
       ft FT_mod = 6 PKNL = 1 SI = 32K 
       data hash MD5: 32K
       25 9C DE B6 45 4E 6B 7D 39 C3 3F 96 6F FA 53 37>)
(   3,<2024-02-15 11:49:12.662 -0500>,<montgomery>,<NMR500-MH>,<proc1d>,<TopSpin 3.6.2>,
      <apk 
       data hash MD5: 32K
       C5 81 2C B4 31 81 0B 60 9C EA 8C 9C 1C 0E D7 FE>)
(   4,<2024-02-15 11:54:48.657 -0500>,<montgomery>,<NMR500-MH>,<proc1d>,<TopSpin 3.6.2>,
      <apks 
       data hash MD5: 32K
       78 BF DF A1 15 CC 1F 48 6C E6 DE 90 82 84 A8 23>)
(   5,<2024-02-15 11:54:50.453 -0500>,<montgomery>,<NMR500-MH>,<apkm>,<TopSpin 3.6.2>,
      <apkm
       data hash MD5: 32K
       1B 88 B4 C1 94 B7 62 76 63 FA 21 DB CA 73 21 88>)
(   6,<2024-02-15 11:54:52.187 -0500>,<montgomery>,<NMR500-MH>,<proc1d>,<TopSpin 3.6.2>,
      <apk 
       data hash MD5: 32K
       3C 3C 88 BF 20 60 BF 57 50 BE A4 39 0F 4B 59 4C>)
$$ D:/NMR data/nf-1-82/16/pdata/1/auditp.txt
(   7,<2025-03-06T21:03:08.649-0500>,<DaGre>,<DESKTOP-66LVK8G>,<proc1d>,<TopSpin 4.4.0>,
      <apks 
       data hash MD5: 32K
       98 AF 34 92 8D 91 15 A3 78 48 F1 DF 7F 79 28 51>)
(   8,<2025-03-06T21:03:17.660-0500>,<DaGre>,<DESKTOP-66LVK8G>,<apkm>,<TopSpin 4.4.0>,
      <apkm
       data hash MD5: 32K
       8E 2A 87 8F 59 B4 76 A9 25 14 81 6E 1D 90 FA A9>)
(   9,<2025-03-06T21:03:22.631-0500>,<DaGre>,<DESKTOP-66LVK8G>,<proc1d>,<TopSpin 4.4.0>,
      <apk 
       data hash MD5: 32K
       44 73 41 89 CD 36 52 3C B3 1A CB 01 DC B9 9F 9A>)
##END=

$$ hash MD5
$$ FC 47 5C 67 46 AE 4A 23 28 5F A5 0D 8E 86 F5 84
