# Supplementary material for: [3 + 2] Cycloadditions of Tertiary Amine N‑Oxides and Azoarenes as a Route to Substituted 1,2,4-Triazolidines
Source: ACS Org Inorg Au. 2025 Dec 5;6(1):119–29. doi: 10.1021/acsorginorgau.5c00098 (PMC12879182; doi:10.1021/acsorginorgau.5c00098)
Supplement: Supplementary file 1 [file gg5c00098_si_001.zip › FID for Publication/3a 4-methyl-1,2-diphenyl-1,2,4-triazolidine/3a_13C/pdata/1/procs]

##TITLE= Parameter file, TopSpin 4.4.0
##JCAMPDX= 5.0
##DATATYPE= Parameter Values
##NPOINTS= 11	$$ modification sequence number
##ORIGIN= Bruker BioSpin GmbH
##OWNER= montgomery
$$ 2025-03-06 21:03:22.585 -0500  DaGre@DESKTOP-66LVK8G
$$ D:/NMR data/nf-1-82/16/pdata/1/procs
$$ process E:\Bruker\TopSpin4.4.0\prog\mod\proc1d.exe
##$ABSF1= 0
##$ABSF2= 0
##$ABSG= 0
##$ABSL= 0
##$ALPHA= 0
##$AQORDER= 0
##$ASSFAC= 0
##$ASSFACI= 0
##$ASSFACX= 0
##$ASSWID= 0
##$AUNMP= <proc_1d>
##$AXLEFT= 0
##$AXNAME= <>
##$AXNUC= <13C>
##$AXRIGHT= 0
##$AXTYPE= 0
##$AXUNIT= <>
##$AZFE= 0.1
##$AZFW= 0.5
##$BCFW= 0
##$BC_mod= 0
##$BYTORDP= 0
##$COROFFS= 0
##$CY= 15
##$DATMOD= 1
##$DC= 0
##$DFILT= <>
##$DTYPP= 0
##$ERETIC= no
##$F1P= 240
##$F2P= -10
##$FCOR= 1
##$FTSIZE= 32768
##$FT_mod= 6
##$GAMMA= 0
##$GB= 0
##$INTBC= 1
##$INTSCL= 1
##$ISEN= 30
##$LB= 0
##$LEV0= 0
##$LPBIN= 0
##$MAXI= 10000
##$MC2= 0
##$MEAN= 0
##$ME_mod= 0
##$MI= 0
##$MddCEXP= no
##$MddCT_SP= no
##$MddF180= no
##$MddLAMBDA= 0
##$MddMEMORY= 0
##$MddMERGE= 0
##$MddNCOMP= 0
##$MddNITER= 0
##$MddNOISE= 0
##$MddPHASE= 0
##$MddSEED= 0
##$MddSRSIZE= 0
##$Mdd_CsALG= 0
##$Mdd_CsLAMBDA= 0
##$Mdd_CsNITER= 0
##$Mdd_CsNORM= 0
##$Mdd_CsVE= no
##$Mdd_CsZF= 0
##$Mdd_LrLAMBDA= 0
##$Mdd_LrNITER= 0
##$Mdd_LrRANK= 0
##$Mdd_LrZF= 0
##$Mdd_mod= 0
##$NCOEF= 0
##$NC_proc= -5
##$NLEV= 6
##$NOISF1= 0
##$NOISF2= 0
##$NSP= 0
##$NTH_PI= 0
##$NZP= 0
##$OFFSET= 218.3303
##$PC= 1.4
##$PHC0= 68.61313
##$PHC1= 1.948227
##$PH_mod= 1
##$PKNL= yes
##$PPARMOD= 0
##$PPDIAG= 0
##$PPIPTYP= 0
##$PPMPNUM= 2147483647
##$PPRESOL= 1
##$PSCAL= 4
##$PSIGN= 0
##$PYNMP= <proc.py>
##$RDF1= 0
##$RDF2= 0
##$RDFWHM= 0
##$RDINT= 0
##$RDPOS= 0
##$REVERSE= no
##$SF= 125.757788526
##$SI= 32768
##$SIGF1= 0
##$SIGF2= 0
##$SINO= 0
##$SIOLD= 32768
##$SPECTYP= <>
##$SREF_mod= 1
##$SREGLST= <13C.CDCl3>
##$SSB= 0
##$STSI= 32768
##$STSR= 0
##$SW_p= 29761.9047618962
##$SYMM= 0
##$S_DEV= 0
##$TDeff= 65536
##$TDoff= 0
##$TI= <>
##$TILT= no
##$TM1= 0
##$TM2= 0
##$TOPLEV= 0
##$USERP1= <>
##$USERP10= <>
##$USERP2= <>
##$USERP3= <>
##$USERP4= <>
##$USERP5= <>
##$USERP6= <>
##$USERP7= <>
##$USERP8= <>
##$USERP9= <>
##$WDW= 0
##$XDIM= 0
##$YMAX_p= 331429853
##$YMIN_p= -50065864
##END=
