# Supplementary material for: [3 + 2] Cycloadditions of Tertiary Amine N‑Oxides and Azoarenes as a Route to Substituted 1,2,4-Triazolidines
Source: ACS Org Inorg Au. 2025 Dec 5;6(1):119–29. doi: 10.1021/acsorginorgau.5c00098 (PMC12879182; doi:10.1021/acsorginorgau.5c00098)
Supplement: Supplementary file 1 [file gg5c00098_si_001.zip › FID for Publication/3a 4-methyl-1,2-diphenyl-1,2,4-triazolidine/3a_13C/pdata/1/peaklist.xml]

<?xml version="1.0" encoding="UTF-8"?>
<PeakList modified="2024-02-15T17:41:39">
  <PeakList1D>
    <PeakList1DHeader creator="Nick@nicks-hp" date="2024-02-15T17:41:48" expNo="16" name="nf-1-82" owner="Nick" procNo="1" source="G:/NMR data">
      <PeakPickDetails>Manually picked peaks
</PeakPickDetails>
    </PeakList1DHeader>
    <Peak1D F1="151.454305705148" intensity="3.752030507307114" type="1"/>
    <Peak1D F1="129.12618862838215" intensity="1.9279241395406734" type="1"/>
    <Peak1D F1="120.51103888815943" intensity="1.2088780076269776" type="1"/>
    <Peak1D F1="114.44759039064198" intensity="1.9154420960039222" type="1"/>
    <Peak1D F1="75.33145729927081" intensity="0.15563878845586462" type="1"/>
    <Peak1D F1="42.561274283142396" intensity="-0.19770507872240514" type="1"/>
  </PeakList1D>
</PeakList>
