# Supplementary material for: [3 + 2] Cycloadditions of Tertiary Amine N‑Oxides and Azoarenes as a Route to Substituted 1,2,4-Triazolidines
Source: ACS Org Inorg Au. 2025 Dec 5;6(1):119–29. doi: 10.1021/acsorginorgau.5c00098 (PMC12879182; doi:10.1021/acsorginorgau.5c00098)
Supplement: Supplementary file 1 [file gg5c00098_si_001.zip › FID for Publication/3b 4-methyl-1,2-di-o-tolyl-1,2,4-triazolidine/3b_13C/audita.txt]

##TITLE= Audit trail, TopSpin 3.6.2
##JCAMPDX= 5.01
##ORIGIN= Bruker BioSpin GmbH
##OWNER= montgomery
$$ C:/Bruker/TopSpin3.6.2/frankos/nf-2-125/5/audita.txt
##AUDIT TRAIL=  $$ (NUMBER, WHEN, WHO, WHERE, PROCESS, VERSION, WHAT)
(   1,<2025-04-23 15:52:01.464 -0400>,<montgomery>,<NMR500-MH>,<go4>,<TopSpin 3.6.2>,
      <created by zg
	started at 2025-04-23 14:57:59.552 -0400,
	POWCHK disabled, PULCHK disabled,
       configuration hash MD5:
       1E BD 5E 05 A7 8A 35 C9 9F 66 0C 84 E0 BD 81 70
       data hash MD5: 64K
       A4 7F EB 21 26 76 07 FF 9D 7F 76 87 83 95 F0 C1>)
##END=

$$ hash MD5
$$ 0C 1C 25 F2 EE 1B 7C AA D4 18 2B 88 79 C8 06 A5
