# Supplementary material for: [3 + 2] Cycloadditions of Tertiary Amine N‑Oxides and Azoarenes as a Route to Substituted 1,2,4-Triazolidines
Source: ACS Org Inorg Au. 2025 Dec 5;6(1):119–29. doi: 10.1021/acsorginorgau.5c00098 (PMC12879182; doi:10.1021/acsorginorgau.5c00098)
Supplement: Supplementary file 1 [file gg5c00098_si_001.zip › FID for Publication/3b 4-methyl-1,2-di-o-tolyl-1,2,4-triazolidine/3b_13C/shimvalues]

# Wed Apr 23 15:52:01 2025
#$$PROBEIDENTIFIER=Z856901_0033
#$$PROBENAME=PA TXI 500S2 H-C/N-D-05 Z BTO
#$$SHIMID=302923
#
# Active Shim Gradients
#
Z           		2140            
Z2          		-237            
Z3          		1302            
Z4          		-1842           
Z5          		-240            
Z6          		0               
X           		-1643           
XZ          		-8961           
XZ2         		-14897          
XZ3         		-11319          
XZ4         		6006            
XZ5         		21383           
Y           		1529            
YZ          		-871            
YZ2         		4584            
YZ3         		-1499           
YZ4         		-3503           
YZ5         		17720           
XY          		4171            
XYZ         		1077            
XYZ2        		-3597           
XYZ3        		2759            
XYZ4        		4456            
XYZ5        		0               
(X2-Y2)     		-10058          
(X2-Y2)Z    		860             
(X2-Y2)Z2   		1786            
(X2-Y2)Z3   		-2650           
(X2-Y2)Z4   		-1032           
(X2-Y2)Z5   		0               
X3          		-7993           
X3Z         		-2275           
Y3          		-11117          
Y3Z         		1800            
#
# Lock Parameter
#
FIELD		1224.554
LOCKPHASE		17.580  
LOCKPOWER		-30.000 
LOCKGAIN		123.300 
LOCKDC		-53.800 
LOCKSHIFT		7.240   
LOOPGAIN		-12.000 
LOOPTIME		0.400   
LOOPFILTER		100.000 
#
IEEE64_VERSION_CODE 1
#
# Shim currents 
#
SHIM_SETTING [1 ]  1037.90000000   
SHIM_SETTING [2 ]  -237.00000000   
SHIM_SETTING [3 ]  1301.57300000   
SHIM_SETTING [4 ]  0.00000000      
SHIM_SETTING [5 ]  -1841.86700000  
SHIM_SETTING [6 ]  -240.00600000   
SHIM_SETTING [7 ]  0.00000000      
SHIM_SETTING [8 ]  0.00000000      
SHIM_SETTING [9 ]  0.00000000      
SHIM_SETTING [10]  -5717.67900000  
SHIM_SETTING [11]  -10267.35400000 
SHIM_SETTING [12]  -12916.93000000 
SHIM_SETTING [13]  -9317.22200000  
SHIM_SETTING [14]  0.00000000      
SHIM_SETTING [15]  -24501.78000000 
SHIM_SETTING [16]  -955.82200000   
SHIM_SETTING [17]  13774.09300000  
SHIM_SETTING [18]  -9832.57200000  
SHIM_SETTING [19]  20170.15800000  
SHIM_SETTING [20]  -3423.35900000  
SHIM_SETTING [21]  -6297.41200000  
SHIM_SETTING [22]  -4102.74000000  
SHIM_SETTING [23]  -8051.46900000  
SHIM_SETTING [24]  -12616.34000000 
SHIM_SETTING [25]  -7600.18700000  
SHIM_SETTING [26]  -2683.87000000  
SHIM_SETTING [27]  0.00000000      
SHIM_SETTING [28]  7758.32400000   
SHIM_SETTING [29]  8774.82100000   
SHIM_SETTING [30]  2776.10000000   
SHIM_SETTING [31]  7112.32400000   
SHIM_SETTING [32]  -88.98900000    
SHIM_SETTING [33]  4284.47500000   
SHIM_SETTING [34]  -1945.32700000  
SHIM_SETTING [35]  1364.55500000   
SHIM_SETTING [36]  3334.44100000   
SHIM_SETTING [37]  -19871.60600000 
SHIM_SETTING [38]  13140.23700000  
SHIM_SETTING [39]  -2967.44600000  
SHIM_SETTING [40]  0.00000000      
