# Supplementary material for: [3 + 2] Cycloadditions of Tertiary Amine N‑Oxides and Azoarenes as a Route to Substituted 1,2,4-Triazolidines
Source: ACS Org Inorg Au. 2025 Dec 5;6(1):119–29. doi: 10.1021/acsorginorgau.5c00098 (PMC12879182; doi:10.1021/acsorginorgau.5c00098)
Supplement: Supplementary file 1 [file gg5c00098_si_001.zip › FID for Publication/3b 4-methyl-1,2-di-o-tolyl-1,2,4-triazolidine/3b_13C/pdata/1/auditp.txt]

##TITLE= Audit trail, TopSpin 3.6.2
##JCAMPDX= 5.01
##ORIGIN= Bruker BioSpin GmbH
##OWNER= montgomery
$$ C:/Bruker/TopSpin3.6.2/frankos/nf-2-125/5/pdata/1/auditp.txt
##AUDIT TRAIL=  $$ (NUMBER, WHEN, WHO, WHERE, PROCESS, VERSION, WHAT)
(   1,<2025-04-23 15:52:01.464 -0400>,<montgomery>,<NMR500-MH>,<go4>,<TopSpin 3.6.2>,
      <created by zg
	started at 2025-04-23 14:57:59.552 -0400,
	POWCHK disabled, PULCHK disabled,
       configuration hash MD5:
       1E BD 5E 05 A7 8A 35 C9 9F 66 0C 84 E0 BD 81 70
       data hash MD5: 64K
       A4 7F EB 21 26 76 07 FF 9D 7F 76 87 83 95 F0 C1>)
(   2,<2025-04-23 15:52:02.089 -0400>,<montgomery>,<NMR500-MH>,<proc1d>,<TopSpin 3.6.2>,
      <Start of raw data processing
       ft FT_mod = 6 PKNL = 1 SI = 32K 
       data hash MD5: 32K
       A6 DF EA A2 81 1C A6 89 C9 B7 6B A8 E6 7B DD 8A>)
(   3,<2025-04-23 15:52:02.839 -0400>,<montgomery>,<NMR500-MH>,<proc1d>,<TopSpin 3.6.2>,
      <apk 
       data hash MD5: 32K
       8A 22 BC 24 D3 EC AB B2 6F BF 7A 42 DE D0 97 9E>)
$$ D:/NMR data/nf-2-125/5/pdata/1/auditp.txt
(   4,<2025-04-23T17:27:31.783-0400>,<DaGre>,<DESKTOP-66LVK8G>,<dataserver>,<TopSpin 4.4.0>,
      <Start of interactive peak picking
       data hash MD5: 32K
       8A 22 BC 24 D3 EC AB B2 6F BF 7A 42 DE D0 97 9E>)
(   5,<2025-04-23T17:27:38.215-0400>,<DaGre>,<DESKTOP-66LVK8G>,<dataserver>,<TopSpin 4.4.0>,
      <Peak added manually at position 150.8956
       data hash MD5: 32K
       8A 22 BC 24 D3 EC AB B2 6F BF 7A 42 DE D0 97 9E>)
(   6,<2025-04-23T17:27:38.269-0400>,<DaGre>,<DESKTOP-66LVK8G>,<dataserver>,<TopSpin 4.4.0>,
      <End of interactive peak picking
       data hash MD5: 32K
       8A 22 BC 24 D3 EC AB B2 6F BF 7A 42 DE D0 97 9E>)
(   7,<2025-04-23T17:27:45.120-0400>,<DaGre>,<DESKTOP-66LVK8G>,<dataserver>,<TopSpin 4.4.0>,
      <Start of interactive peak picking
       data hash MD5: 32K
       8A 22 BC 24 D3 EC AB B2 6F BF 7A 42 DE D0 97 9E>)
(   8,<2025-04-23T17:28:55.442-0400>,<DaGre>,<DESKTOP-66LVK8G>,<dataserver>,<TopSpin 4.4.0>,
      <Peak added manually at position 131.1186
       data hash MD5: 32K
       8A 22 BC 24 D3 EC AB B2 6F BF 7A 42 DE D0 97 9E>)
(   9,<2025-04-23T17:28:55.479-0400>,<DaGre>,<DESKTOP-66LVK8G>,<dataserver>,<TopSpin 4.4.0>,
      <Peak added manually at position 128.2625
       data hash MD5: 32K
       8A 22 BC 24 D3 EC AB B2 6F BF 7A 42 DE D0 97 9E>)
(  10,<2025-04-23T17:28:55.503-0400>,<DaGre>,<DESKTOP-66LVK8G>,<dataserver>,<TopSpin 4.4.0>,
      <Peak added manually at position 122.6203
       data hash MD5: 32K
       8A 22 BC 24 D3 EC AB B2 6F BF 7A 42 DE D0 97 9E>)
(  11,<2025-04-23T17:28:55.540-0400>,<DaGre>,<DESKTOP-66LVK8G>,<dataserver>,<TopSpin 4.4.0>,
      <Peak added manually at position 126.5610
       data hash MD5: 32K
       8A 22 BC 24 D3 EC AB B2 6F BF 7A 42 DE D0 97 9E>)
(  12,<2025-04-23T17:28:55.599-0400>,<DaGre>,<DESKTOP-66LVK8G>,<dataserver>,<TopSpin 4.4.0>,
      <Peak added manually at position 77.6822
       data hash MD5: 32K
       8A 22 BC 24 D3 EC AB B2 6F BF 7A 42 DE D0 97 9E>)
(  13,<2025-04-23T17:28:55.638-0400>,<DaGre>,<DESKTOP-66LVK8G>,<dataserver>,<TopSpin 4.4.0>,
      <Peak added manually at position 117.8812
       data hash MD5: 32K
       8A 22 BC 24 D3 EC AB B2 6F BF 7A 42 DE D0 97 9E>)
(  14,<2025-04-23T17:28:55.663-0400>,<DaGre>,<DESKTOP-66LVK8G>,<dataserver>,<TopSpin 4.4.0>,
      <Peak added manually at position 41.8249
       data hash MD5: 32K
       8A 22 BC 24 D3 EC AB B2 6F BF 7A 42 DE D0 97 9E>)
(  15,<2025-04-23T17:28:55.695-0400>,<DaGre>,<DESKTOP-66LVK8G>,<dataserver>,<TopSpin 4.4.0>,
      <Peak added manually at position 19.3947
       data hash MD5: 32K
       8A 22 BC 24 D3 EC AB B2 6F BF 7A 42 DE D0 97 9E>)
(  16,<2025-04-23T17:28:55.720-0400>,<DaGre>,<DESKTOP-66LVK8G>,<dataserver>,<TopSpin 4.4.0>,
      <End of interactive peak picking
       data hash MD5: 32K
       8A 22 BC 24 D3 EC AB B2 6F BF 7A 42 DE D0 97 9E>)
$$ E:/NMR data/nf-2-125/5/pdata/1/auditp.txt
(  17,<2025-08-29T13:09:47.949-0400>,<DaGre>,<DESKTOP-66LVK8G>,<audit>,<TopSpin 4.4.0>,
      <user comment:
       TITLE=TMAO + 1,2-di-o-tolyldiazene
       Boc protected side product (hydrazine?)
       fracs 4-6 prod 13CTITLE_END
       data hash MD5: 32K
       8A 22 BC 24 D3 EC AB B2 6F BF 7A 42 DE D0 97 9E>)
##END=

$$ hash MD5
$$ 28 A8 E1 5F 97 99 89 5B 0D 37 A4 FD 4B 3F F4 74
