# Supplementary material for: [3 + 2] Cycloadditions of Tertiary Amine N‑Oxides and Azoarenes as a Route to Substituted 1,2,4-Triazolidines
Source: ACS Org Inorg Au. 2025 Dec 5;6(1):119–29. doi: 10.1021/acsorginorgau.5c00098 (PMC12879182; doi:10.1021/acsorginorgau.5c00098)
Supplement: Supplementary file 1 [file gg5c00098_si_001.zip › FID for Publication/3b 4-methyl-1,2-di-o-tolyl-1,2,4-triazolidine/3b_13C/pdata/1/peaklist.xml]

<?xml version="1.0" encoding="UTF-8"?>
<PeakList modified="2025-04-23T17:28:53">
  <PeakList1D>
    <PeakList1DHeader creator="DaGre@DESKTOP-66LVK8G" date="2025-04-23T17:27:38" expNo="5" name="nf-2-125" owner="DaGre" procNo="1" source="D:/NMR data">
      <PeakPickDetails>Manually picked peaks
</PeakPickDetails>
    </PeakList1DHeader>
    <Peak1D F1="150.8956395264277" intensity="0.7123392149704645" type="1"/>
  </PeakList1D>
  <PeakList1D>
    <PeakList1DHeader creator="DaGre@DESKTOP-66LVK8G" date="2025-04-23T17:28:55" expNo="5" name="nf-2-125" owner="DaGre" procNo="1" source="D:/NMR data">
      <PeakPickDetails>Manually picked peaks
</PeakPickDetails>
    </PeakList1DHeader>
    <Peak1D F1="131.1186439880562" intensity="0.14277620819148112" type="1"/>
    <Peak1D F1="128.26251409429503" intensity="0.2716380706889185" type="1"/>
    <Peak1D F1="126.56098990226712" intensity="0.022684917497006754" type="1"/>
    <Peak1D F1="122.62026195554122" intensity="2.413841488670152" type="1"/>
    <Peak1D F1="117.88119089888667" intensity="1.0437728315246444" type="1"/>
    <Peak1D F1="77.6821995707894" intensity="-0.09647433500480851" type="1"/>
    <Peak1D F1="41.82491633727359" intensity="1.4172494327514304" type="1"/>
    <Peak1D F1="19.394747300783095" intensity="0.26359469482170506" type="1"/>
  </PeakList1D>
</PeakList>
