# Supplementary material for: [3 + 2] Cycloadditions of Tertiary Amine N‑Oxides and Azoarenes as a Route to Substituted 1,2,4-Triazolidines
Source: ACS Org Inorg Au. 2025 Dec 5;6(1):119–29. doi: 10.1021/acsorginorgau.5c00098 (PMC12879182; doi:10.1021/acsorginorgau.5c00098)
Supplement: Supplementary file 1 [file gg5c00098_si_001.zip › FID for Publication/3b 4-methyl-1,2-di-o-tolyl-1,2,4-triazolidine/3b_1H/pdata/1/auditp.txt]

##TITLE= Audit trail, TopSpin 3.6.5
##JCAMPDX= 5.01
##ORIGIN= Bruker BioSpin GmbH
##OWNER= montgomery
$$ C:/Bruker/TopSpin3.6.5/data/Frankos/nf-2-123/2/pdata/1/auditp.txt
##AUDIT TRAIL=  $$ (NUMBER, WHEN, WHO, WHERE, PROCESS, VERSION, WHAT)
(   1,<2025-04-02 22:47:02.174 -0400>,<montgomery>,<DESKTOP-9PHVI5F>,<go4>,<TopSpin 3.6.5>,
      <created by zg on data set with UUID 'b9515fcc-1035-11f0-b7b0-cc96e52755c8'
       started at 2025-04-02 22:45:37.707 -0400,
       POWCHK enabled, PULCHK disabled,
       completed at 2025-04-02 22:47:02.159 -0400

       configuration hash MD5:
       76 90 BD 5C 91 8A 00 34 1F E6 C7 31 3C C5 DD D3
       data hash MD5: 64K
       EB 01 AD 2E 62 04 1F 78 7D 02 B4 D0 4A 00 42 C4>)
(   2,<2025-04-02 22:47:02.268 -0400>,<montgomery>,<DESKTOP-9PHVI5F>,<proc1d>,<TopSpin 3.6.5>,
      <Start of raw data processing
       ft FT_mod = 6 PKNL = 1 SI = 64K 
       data hash MD5: 64K
       81 4D 4C 13 65 90 54 4A C3 B0 B8 32 7B 3F 3F 97>)
(   3,<2025-04-02 22:47:02.440 -0400>,<montgomery>,<DESKTOP-9PHVI5F>,<proc1d>,<TopSpin 3.6.5>,
      <apk 
       data hash MD5: 64K
       CF 6A A4 F4 41 22 76 89 BD 63 8A 30 F4 3C 83 F6>)
(   4,<2025-04-02 22:47:16.383 -0400>,<montgomery>,<DESKTOP-9PHVI5F>,<dataserver>,<TopSpin 3.6.5>,
      <Spectrum calibrated, SF was set. Old value: 400.130000 New value: 400.130019. Peak list modified: No
       data hash MD5: 64K
       CF 6A A4 F4 41 22 76 89 BD 63 8A 30 F4 3C 83 F6>)
(   5,<2025-04-02 22:47:16.398 -0400>,<montgomery>,<DESKTOP-9PHVI5F>,<dataserver>,<TopSpin 3.6.5>,
      <Spectrum calibrated, OFFSET was set. Old value: 16.187770 New value: 16.140642. Peak list modified: No
       data hash MD5: 64K
       CF 6A A4 F4 41 22 76 89 BD 63 8A 30 F4 3C 83 F6>)
$$ D:/NMR data/nf-2-123/2/pdata/1/auditp.txt
(   6,<2025-04-21T03:33:24.591-0400>,<DaGre>,<DESKTOP-66LVK8G>,<dataserver>,<TopSpin 4.4.0>,
      <INTEGRAL DEFINE [2.434;2.432]
       data hash MD5: 64K
       CF 6A A4 F4 41 22 76 89 BD 63 8A 30 F4 3C 83 F6>)
(   7,<2025-04-21T03:33:24.651-0400>,<DaGre>,<DESKTOP-66LVK8G>,<dataserver>,<TopSpin 4.4.0>,
      <INTEGRAL DELETE [2.434;2.432]
       data hash MD5: 64K
       CF 6A A4 F4 41 22 76 89 BD 63 8A 30 F4 3C 83 F6>)
(   8,<2025-04-21T03:33:24.699-0400>,<DaGre>,<DESKTOP-66LVK8G>,<dataserver>,<TopSpin 4.4.0>,
      <INTEGRAL DEFINE [2.493;2.457]
       data hash MD5: 64K
       CF 6A A4 F4 41 22 76 89 BD 63 8A 30 F4 3C 83 F6>)
(   9,<2025-04-21T03:33:24.747-0400>,<DaGre>,<DESKTOP-66LVK8G>,<dataserver>,<TopSpin 4.4.0>,
      <INTEGRAL DEFINE [2.428;2.391]
       data hash MD5: 64K
       CF 6A A4 F4 41 22 76 89 BD 63 8A 30 F4 3C 83 F6>)
(  10,<2025-04-21T03:33:40.827-0400>,<DaGre>,<DESKTOP-66LVK8G>,<dataserver>,<TopSpin 4.4.0>,
      <INTEGRAL DEFINE [4.756;3.584]
       data hash MD5: 64K
       CF 6A A4 F4 41 22 76 89 BD 63 8A 30 F4 3C 83 F6>)
(  11,<2025-04-21T03:33:51.462-0400>,<DaGre>,<DESKTOP-66LVK8G>,<dataserver>,<TopSpin 4.4.0>,
      <INTEGRAL DELETE [4.756;3.584]
       data hash MD5: 64K
       CF 6A A4 F4 41 22 76 89 BD 63 8A 30 F4 3C 83 F6>)
(  12,<2025-04-21T03:33:51.494-0400>,<DaGre>,<DESKTOP-66LVK8G>,<dataserver>,<TopSpin 4.4.0>,
      <INTEGRAL DEFINE [4.648;3.632]
       data hash MD5: 64K
       CF 6A A4 F4 41 22 76 89 BD 63 8A 30 F4 3C 83 F6>)
(  13,<2025-04-21T03:34:08.971-0400>,<DaGre>,<DESKTOP-66LVK8G>,<dataserver>,<TopSpin 4.4.0>,
      <INTEGRAL DEFINE [7.666;7.562]
       data hash MD5: 64K
       CF 6A A4 F4 41 22 76 89 BD 63 8A 30 F4 3C 83 F6>)
(  14,<2025-04-21T03:34:09.051-0400>,<DaGre>,<DESKTOP-66LVK8G>,<dataserver>,<TopSpin 4.4.0>,
      <INTEGRAL DEFINE [6.948;6.855]
       data hash MD5: 64K
       CF 6A A4 F4 41 22 76 89 BD 63 8A 30 F4 3C 83 F6>)
(  15,<2025-04-21T03:34:09.083-0400>,<DaGre>,<DESKTOP-66LVK8G>,<dataserver>,<TopSpin 4.4.0>,
      <INTEGRAL DEFINE [7.179;7.041]
       data hash MD5: 64K
       CF 6A A4 F4 41 22 76 89 BD 63 8A 30 F4 3C 83 F6>)
(  16,<2025-04-21T03:34:22.003-0400>,<DaGre>,<DESKTOP-66LVK8G>,<dataserver>,<TopSpin 4.4.0>,
      <INTEGRAL DEFINE [2.267;2.244]
       data hash MD5: 64K
       CF 6A A4 F4 41 22 76 89 BD 63 8A 30 F4 3C 83 F6>)
(  17,<2025-04-21T03:34:31.286-0400>,<DaGre>,<DESKTOP-66LVK8G>,<dataserver>,<TopSpin 4.4.0>,
      <INTEGRAL DELETE [2.267;2.244]
       data hash MD5: 64K
       CF 6A A4 F4 41 22 76 89 BD 63 8A 30 F4 3C 83 F6>)
(  18,<2025-04-21T03:38:37.384-0400>,<DaGre>,<DESKTOP-66LVK8G>,<dataserver>,<TopSpin 4.4.0>,
      <INTEGRAL DEFINE [2.265;2.244]
       data hash MD5: 64K
       CF 6A A4 F4 41 22 76 89 BD 63 8A 30 F4 3C 83 F6>)
(  19,<2025-06-24T16:35:57.698-0400>,<DaGre>,<DESKTOP-66LVK8G>,<dataserver>,<TopSpin 4.4.0>,
      <INTEGRAL DELETE [2.265;2.244]
       data hash MD5: 64K
       CF 6A A4 F4 41 22 76 89 BD 63 8A 30 F4 3C 83 F6>)
##END=

$$ hash MD5
$$ 76 BD C8 B5 C7 11 E0 DC 24 33 FA B5 50 C6 5A 76
