# Supplementary material for: [3 + 2] Cycloadditions of Tertiary Amine N‑Oxides and Azoarenes as a Route to Substituted 1,2,4-Triazolidines
Source: ACS Org Inorg Au. 2025 Dec 5;6(1):119–29. doi: 10.1021/acsorginorgau.5c00098 (PMC12879182; doi:10.1021/acsorginorgau.5c00098)
Supplement: Supplementary file 1 [file gg5c00098_si_001.zip › FID for Publication/3b 4-methyl-1,2-di-o-tolyl-1,2,4-triazolidine/3b_1H/pdata/1/mol2ppm.txt]

# 2025-04-02 22:45:54 -0400 montgomery@DESKTOP-9PHVI5F
# TOPSPIN Molecule to PPM ranges correlations
# C:/Bruker/TopSpin3.6.5/data/Frankos/nf-2-123/2/pdata/1
# Start [PPM]     End [PPM]     Atom Numbers
