# Supplementary material for: [3 + 2] Cycloadditions of Tertiary Amine N‑Oxides and Azoarenes as a Route to Substituted 1,2,4-Triazolidines
Source: ACS Org Inorg Au. 2025 Dec 5;6(1):119–29. doi: 10.1021/acsorginorgau.5c00098 (PMC12879182; doi:10.1021/acsorginorgau.5c00098)
Supplement: Supplementary file 1 [file gg5c00098_si_001.zip › FID for Publication/3b 4-methyl-1,2-di-o-tolyl-1,2,4-triazolidine/3b_1H/pdata/1/intrng]

A 1.0 #regions in PPM
# low field   high field  bias        slope
  7.666161097747077  7.561960849816534  -0.0  -0.0  # for region 1
  7.17865279492918  7.04095961016382  -0.0  -0.0  # for region 2
  6.94792367451155  6.854887738859279  -0.0  -0.0  # for region 3
  4.6480753451874275  3.632122927864635  -0.0  -0.0  # for region 4
  2.492586304860601  2.456657132898646  -0.0  -0.0  # for region 5
  2.427838942887495  2.3911612465096663  -0.0  -0.0  # for region 6
