# Supplementary material for: [3 + 2] Cycloadditions of Tertiary Amine N‑Oxides and Azoarenes as a Route to Substituted 1,2,4-Triazolidines
Source: ACS Org Inorg Au. 2025 Dec 5;6(1):119–29. doi: 10.1021/acsorginorgau.5c00098 (PMC12879182; doi:10.1021/acsorginorgau.5c00098)
Supplement: Supplementary file 1 [file gg5c00098_si_001.zip › FID for Publication/3b 4-methyl-1,2-di-o-tolyl-1,2,4-triazolidine/3b_1H/pdata/1/integrals.txt]

   Current data set:
   NAME =	nf-2-123	EXPNO =	2	PROCNO = 1
   DU   =	D:/NMR data

   Number   Integrated Region     Integral
     1      7.666      7.562         2.02325
     2      7.179      7.041         4.31931
     3      6.948      6.855         2.16845
     4      4.648      3.632         4.23679
     5      2.493      2.457         3.01082
     6      2.428      2.391         6.00000
