# Supplementary material for: [3 + 2] Cycloadditions of Tertiary Amine N‑Oxides and Azoarenes as a Route to Substituted 1,2,4-Triazolidines
Source: ACS Org Inorg Au. 2025 Dec 5;6(1):119–29. doi: 10.1021/acsorginorgau.5c00098 (PMC12879182; doi:10.1021/acsorginorgau.5c00098)
Supplement: Supplementary file 1 [file gg5c00098_si_001.zip › FID for Publication/3b 4-methyl-1,2-di-o-tolyl-1,2,4-triazolidine/3b_1H/pdata/1/assocs]

##TITLE= Parameter file, TopSpin 4.4.0
##JCAMPDX= 5.0
##DATATYPE= Parameter Values
##NPOINTS= 1	$$ modification sequence number
##ORIGIN= Bruker BioSpin GmbH & Co. KG
##OWNER= DaGre
$$ 2025-04-30 09:44:26.193 -0400  DaGre@DESKTOP-66LVK8G
$$ D:/NMR data/nf-2-123/2/pdata/1/assocs
$$ process E:\Bruker\TopSpin4.4.0\prog\mod\dataserver.exe
##$MULTDISP= <D:/NMR data/nf-2-91/2/pdata/1>
##END=
