# Supplementary material for: [3 + 2] Cycloadditions of Tertiary Amine N‑Oxides and Azoarenes as a Route to Substituted 1,2,4-Triazolidines
Source: ACS Org Inorg Au. 2025 Dec 5;6(1):119–29. doi: 10.1021/acsorginorgau.5c00098 (PMC12879182; doi:10.1021/acsorginorgau.5c00098)
Supplement: Supplementary file 1 [file gg5c00098_si_001.zip › FID for Publication/3c 4-methyl-1,2-di-m-tolyl-1,2,4-triazolidine/3c_1H/audita.txt]

##TITLE= Audit trail, TopSpin 3.6.5
##JCAMPDX= 5.01
##ORIGIN= Bruker BioSpin GmbH
##OWNER= montgomery
$$ C:/Bruker/TopSpin3.6.5/data/graber/jg-1-118/2/audita.txt
##AUDIT TRAIL=  $$ (NUMBER, WHEN, WHO, WHERE, PROCESS, VERSION, WHAT)
(   1,<2025-01-24 14:18:32.068 -0500>,<montgomery>,<DESKTOP-9PHVI5F>,<go4>,<TopSpin 3.6.5>,
      <created by zg on data set with UUID 'df0110c1-da87-11ef-b511-cc96e52755c8'
       started at 2025-01-24 14:17:36.907 -0500,
       POWCHK enabled, PULCHK disabled,
       completed at 2025-01-24 14:18:32.052 -0500

       configuration hash MD5:
       76 90 BD 5C 91 8A 00 34 1F E6 C7 31 3C C5 DD D3
       data hash MD5: 64K
       F4 78 F8 A2 56 C4 20 6F AF 1D 08 A4 87 4D DB 5E>)
##END=

$$ hash MD5
$$ 66 FD FB EC 96 AF 60 3A 41 94 BF D0 F5 6F 10 8B
