# Supplementary material for: [3 + 2] Cycloadditions of Tertiary Amine N‑Oxides and Azoarenes as a Route to Substituted 1,2,4-Triazolidines
Source: ACS Org Inorg Au. 2025 Dec 5;6(1):119–29. doi: 10.1021/acsorginorgau.5c00098 (PMC12879182; doi:10.1021/acsorginorgau.5c00098)
Supplement: Supplementary file 1 [file gg5c00098_si_001.zip › FID for Publication/3c 4-methyl-1,2-di-m-tolyl-1,2,4-triazolidine/3c_1H/shimvalues]

# Fri Jan 24 14:18:31 2025
#$$PROBEIDENTIFIER=Z8400_0123
#$$PROBENAME=QNP 400SB F/P/C-H-D-05 Z
#$$SHIMID=313232
#
# Active Shim Gradients
#
Z           		-1760           
Z2          		-4659           
Z3          		8823            
Z4          		6636            
Z5          		-2942           
Z6          		17412           
X           		847             
XZ          		132             
XZ2         		1650            
XZ3         		20              
Y           		-6109           
YZ          		-18198          
YZ2         		1171            
YZ3         		2356            
XY          		-1618           
XYZ         		-3328           
(X2-Y2)     		24542           
(X2-Y2)Z    		-3030           
X3          		609             
Y3          		-188            
#
# Lock Parameter
#
FIELD		6295.129
LOCKPHASE		278.453 
LOCKPOWER		-30.000 
LOCKGAIN		119.700 
LOCKDC		-75.000 
LOCKSHIFT		7.240   
LOOPGAIN		-12.000 
LOOPTIME		0.400   
LOOPFILTER		100.000 
#
IEEE64_VERSION_CODE 1
#
# Shim currents 
#
SHIM_SETTING [1 ]  -853.60000001   
SHIM_SETTING [2 ]  -2306.20500003  
SHIM_SETTING [3 ]  4641.02200000   
SHIM_SETTING [4 ]  3490.60500000   
SHIM_SETTING [5 ]  -1547.58600000  
SHIM_SETTING [6 ]  445.36900000    
SHIM_SETTING [7 ]  69.47400000     
SHIM_SETTING [8 ]  867.93900000    
SHIM_SETTING [9 ]  12909.32900000  
SHIM_SETTING [10]  -850.82900000   
SHIM_SETTING [11]  -3213.37100000  
SHIM_SETTING [12]  -9572.29000000  
SHIM_SETTING [13]  615.96300000    
SHIM_SETTING [14]  1239.08700000   
SHIM_SETTING [15]  9158.64300000   
SHIM_SETTING [16]  -1593.99100000  
SHIM_SETTING [17]  10.63800000     
SHIM_SETTING [18]  -1750.52800000  
SHIM_SETTING [19]  320.34200000    
SHIM_SETTING [20]  -98.63300000    
