# Supplementary material for: [3 + 2] Cycloadditions of Tertiary Amine N‑Oxides and Azoarenes as a Route to Substituted 1,2,4-Triazolidines
Source: ACS Org Inorg Au. 2025 Dec 5;6(1):119–29. doi: 10.1021/acsorginorgau.5c00098 (PMC12879182; doi:10.1021/acsorginorgau.5c00098)
Supplement: Supplementary file 1 [file gg5c00098_si_001.zip › FID for Publication/3c 4-methyl-1,2-di-m-tolyl-1,2,4-triazolidine/3c_13C/audita.txt]

##TITLE= Audit trail, TopSpin 3.6.2
##JCAMPDX= 5.01
##ORIGIN= Bruker BioSpin GmbH
##OWNER= montgomery
$$ C:/Bruker/TopSpin3.6.2/frankos/nf-2-55/5/audita.txt
##AUDIT TRAIL=  $$ (NUMBER, WHEN, WHO, WHERE, PROCESS, VERSION, WHAT)
(   1,<2025-03-31 19:33:56.424 -0400>,<montgomery>,<NMR500-MH>,<go4>,<TopSpin 3.6.2>,
      <created by zg
	started at 2025-03-31 18:39:54.530 -0400,
	POWCHK disabled, PULCHK disabled,
       configuration hash MD5:
       1E BD 5E 05 A7 8A 35 C9 9F 66 0C 84 E0 BD 81 70
       data hash MD5: 64K
       74 11 29 E0 01 A6 DC B3 A8 7E F1 84 B4 F8 0E AE>)
##END=

$$ hash MD5
$$ 5D CE BE DF 40 B0 48 30 A2 2B 24 CA 5C 6C 52 5C
